# Supplementary material for: High-resolution microbiome analysis enabled by linking of 16S rRNA gene sequences with adjacent genomic contexts
Source: Microb Genom. 2021 Sep 2;7(9):000624. doi: 10.1099/mgen.0.000624 (PMC8715429; doi:10.1099/mgen.0.000624)
Supplement: Supplementary material 2 [file mgen-7-0624-s002.xlsx]

## Sheet: Supplementary_Data_1
Supplementary Data 1. 100 bacterial species containing the highest numbers of strains in the dataset used for in silico analyses.
Species	Number of strains
Escherichia coli	944
Salmonella enterica	814
Bordetella pertussis	546
Staphylococcus aureus	433
Klebsiella pneumoniae	398
Streptococcus pyogenes	201
Pseudomonas aeruginosa	196
Listeria monocytogenes	195
Mycobacterium tuberculosis	172
Campylobacter jejuni	170
Acinetobacter baumannii	161
Helicobacter pylori	150
Bacillus subtilis	128
Corynebacterium pseudotuberculosis	112
Neisseria meningitidis	108
Burkholderia pseudomallei	105
Streptococcus agalactiae	104
Lactobacillus plantarum	103
Bacillus velezensis	99
Legionella pneumophila	95
Xanthomonas oryzae	90
Mannheimia haemolytica	85
Bordetella parapertussis	83
Enterococcus faecium	79
Piscirickettsia salmonis	74
Streptococcus pneumoniae	72
Xanthomonas citri	67
Haemophilus influenzae	67
Pasteurella multocida	64
Bordetella holmesii	57
Vibrio cholerae	56
Bacillus cereus	56
Bacillus anthracis	55
Clostridioides difficile	55
Enterobacter hormaechei	53
Vibrio parahaemolyticus	53
Neisseria gonorrhoeae	50
Serratia marcescens	49
Bacillus thuringiensis	49
Clostridium botulinum	47
Pseudomonas chlororaphis	46
Mycoplasma pneumoniae	46
Streptococcus suis	44
Bifidobacterium breve	43
Ralstonia solanacearum	43
Brucella melitensis	42
Shigella flexneri	40
Enterococcus faecalis	38
Stenotrophomonas maltophilia	38
Lactococcus lactis	38
Yersinia pestis	37
Bacillus amyloliquefaciens	36
Francisella tularensis	35
Buchnera aphidicola	34
Citrobacter freundii	32
Mycobacteroides abscessus	32
Lactobacillus paracasei	31
Pseudomonas putida	31
Bacillus licheniformis	30
Campylobacter coli	29
Proteus mirabilis	29
Enterobacter cloacae	29
Streptococcus thermophilus	28
Bifidobacterium longum	28
Mycobacterium avium	28
Corynebacterium glutamicum	27
Akkermansia muciniphila	26
Pseudomonas syringae	25
Klebsiella aerogenes	25
Bifidobacterium animalis	24
Yersinia pseudotuberculosis	24
Lactobacillus rhamnosus	24
Francisella noatunensis	23
Lactobacillus delbrueckii	23
Aeromonas hydrophila	23
Corynebacterium diphtheriae	22
Shigella dysenteriae	22
Dehalococcoides mccartyi	22
Phaeobacter inhibens	21
Klebsiella variicola	21
Cutibacterium acnes	21
Bordetella bronchiseptica	21
Histophilus somni	21
Staphylococcus epidermidis	21
Sinorhizobium meliloti	21
Shigella sonnei	21
Elizabethkingia anophelis	21
Lactobacillus brevis	20
Brucella abortus	20
Klebsiella quasipneumoniae	20
Vibrio alginolyticus	20
Pseudomonas fluorescens	20
Klebsiella oxytoca	20
Lactobacillus fermentum	19
Streptococcus dysgalactiae	19
Vibrio vulnificus	19
Porphyromonas gingivalis	19
Mycoplasma gallisepticum	18
Lactobacillus sakei	18
Acinetobacter pittii	18

## Sheet: Supplementary_Data_2
Supplementary Data 2. 100 most abundant bacterial species identified in each of the six soil samples.
Fraction_of_reads	Kit	Sample	Set	Taxon
0.106725	EMP(V4)b	Soil1	Soil1|EMP(V4)b	Escherichia coli
0.045305	EMP(V4)b	Soil1	Soil1|EMP(V4)b	Burkholderia pseudomallei
0.030355	EMP(V4)b	Soil1	Soil1|EMP(V4)b	Luteitalea pratensis
0.02993	EMP(V4)b	Soil1	Soil1|EMP(V4)b	Vitreoscilla sp. C1
0.021815	EMP(V4)b	Soil1	Soil1|EMP(V4)b	Lancefieldella parvula
0.02139	EMP(V4)b	Soil1	Soil1|EMP(V4)b	Klebsiella pneumoniae
0.019375	EMP(V4)b	Soil1	Soil1|EMP(V4)b	Chryseolinea soli
0.01176	EMP(V4)b	Soil1	Soil1|EMP(V4)b	Devosia sp. MC521
0.01067	EMP(V4)b	Soil1	Soil1|EMP(V4)b	Sorangium cellulosum
0.01048	EMP(V4)b	Soil1	Soil1|EMP(V4)b	Rubrobacter sp. SCSIO 52909
0.010405	EMP(V4)b	Soil1	Soil1|EMP(V4)b	Cellvibrio sp. PSBB006
0.010365	EMP(V4)b	Soil1	Soil1|EMP(V4)b	Rhodoplanes sp. Z2-YC6860
0.01026	EMP(V4)b	Soil1	Soil1|EMP(V4)b	Leptospirillum ferrooxidans
0.009865	EMP(V4)b	Soil1	Soil1|EMP(V4)b	GemmatimoNos phototrophica
0.009765	EMP(V4)b	Soil1	Soil1|EMP(V4)b	Immundisolibacter cernigliae
0.009	EMP(V4)b	Soil1	Soil1|EMP(V4)b	Oenococcus kitaharae
0.008715	EMP(V4)b	Soil1	Soil1|EMP(V4)b	ANoerolinea thermophila
0.008165	EMP(V4)b	Soil1	Soil1|EMP(V4)b	Sulfuritortus calidifontis
0.007915	EMP(V4)b	Soil1	Soil1|EMP(V4)b	Syntrophobacter fumaroxidans
0.007885	EMP(V4)b	Soil1	Soil1|EMP(V4)b	Pirellula staleyi
0.00783	EMP(V4)b	Soil1	Soil1|EMP(V4)b	Syntrophus aciditrophicus
0.00765	EMP(V4)b	Soil1	Soil1|EMP(V4)b	Proteus mirabilis
0.00744	EMP(V4)b	Soil1	Soil1|EMP(V4)b	Chloracidobacterium thermophilum
0.00728	EMP(V4)b	Soil1	Soil1|EMP(V4)b	Haliangium ochraceum
0.00719	EMP(V4)b	Soil1	Soil1|EMP(V4)b	Bacillus sp. 1NLA3E
0.00687	EMP(V4)b	Soil1	Soil1|EMP(V4)b	Desulfosporosinus meridiei
0.00673	EMP(V4)b	Soil1	Soil1|EMP(V4)b	Clostridium estertheticum
0.00665	EMP(V4)b	Soil1	Soil1|EMP(V4)b	Pseudorhodoplanes sinuspersici
0.00665	EMP(V4)b	Soil1	Soil1|EMP(V4)b	Labrys sp. KNU-23
0.00643	EMP(V4)b	Soil1	Soil1|EMP(V4)b	Minicystis rosea
0.006245	EMP(V4)b	Soil1	Soil1|EMP(V4)b	IgNovibacterium album
0.005945	EMP(V4)b	Soil1	Soil1|EMP(V4)b	Verrucomicrobium sp. GAS474
0.00583	EMP(V4)b	Soil1	Soil1|EMP(V4)b	Paludibaculum fermentans
0.00567	EMP(V4)b	Soil1	Soil1|EMP(V4)b	Mesorhizobium sp. Pch-S
0.00567	EMP(V4)b	Soil1	Soil1|EMP(V4)b	Deinococcus proteolyticus
0.00567	EMP(V4)b	Soil1	Soil1|EMP(V4)b	Pelolinea submariNo
0.005605	EMP(V4)b	Soil1	Soil1|EMP(V4)b	Niabella soli
0.005385	EMP(V4)b	Soil1	Soil1|EMP(V4)b	ANoerolinea sp. 'rifampicinis'
0.005275	EMP(V4)b	Soil1	Soil1|EMP(V4)b	Bythopirellula goksoyri
0.00523	EMP(V4)b	Soil1	Soil1|EMP(V4)b	Paraflavitalea soli
0.0052	EMP(V4)b	Soil1	Soil1|EMP(V4)b	Basilea psittacipulmonis
0.005195	EMP(V4)b	Soil1	Soil1|EMP(V4)b	Legionella waltersii
0.00513	EMP(V4)b	Soil1	Soil1|EMP(V4)b	Hypericibacter adhaerens
0.004975	EMP(V4)b	Soil1	Soil1|EMP(V4)b	Hyphomicrobium denitrificans
0.00472	EMP(V4)b	Soil1	Soil1|EMP(V4)b	Desulfocapsa sulfexigens
0.004665	EMP(V4)b	Soil1	Soil1|EMP(V4)b	Sandaracinus amylolyticus
0.004525	EMP(V4)b	Soil1	Soil1|EMP(V4)b	PseudomoNos aeruginosa
0.00449	EMP(V4)b	Soil1	Soil1|EMP(V4)b	Brevefilum fermentans
0.004445	EMP(V4)b	Soil1	Soil1|EMP(V4)b	Steroidobacter denitrificans
0.00442	EMP(V4)b	Soil1	Soil1|EMP(V4)b	Vibrio sp. THAF191c
0.00422	EMP(V4)b	Soil1	Soil1|EMP(V4)b	Ornithobacterium rhinotracheale
0.00421	EMP(V4)b	Soil1	Soil1|EMP(V4)b	NitrosomoNos stercoris
0.00414	EMP(V4)b	Soil1	Soil1|EMP(V4)b	Gemmatirosa kalamazoonesis
0.00413	EMP(V4)b	Soil1	Soil1|EMP(V4)b	Lacunisphaera limnophila
0.00401	EMP(V4)b	Soil1	Soil1|EMP(V4)b	Nitrospira defluvii
0.00394	EMP(V4)b	Soil1	Soil1|EMP(V4)b	PseudomoNos sp. C27(2019)
0.003855	EMP(V4)b	Soil1	Soil1|EMP(V4)b	Tepidiforma bonchosmolovskayae
0.003795	EMP(V4)b	Soil1	Soil1|EMP(V4)b	Thiobacillus denitrificans
0.003785	EMP(V4)b	Soil1	Soil1|EMP(V4)b	Roseimicrobium sp. ORNL1
0.003725	EMP(V4)b	Soil1	Soil1|EMP(V4)b	Roseiflexus castenholzii
0.003685	EMP(V4)b	Soil1	Soil1|EMP(V4)b	DesulfuromoNos soudanensis
0.00357	EMP(V4)b	Soil1	Soil1|EMP(V4)b	Bremerella volcania
0.00356	EMP(V4)b	Soil1	Soil1|EMP(V4)b	Devosia sp. I507
0.00354	EMP(V4)b	Soil1	Soil1|EMP(V4)b	Maritalea myrionectae
0.00341	EMP(V4)b	Soil1	Soil1|EMP(V4)b	Desulfobulbus propionicus
0.00339	EMP(V4)b	Soil1	Soil1|EMP(V4)b	Methylobacterium sp. DM1
0.00338	EMP(V4)b	Soil1	Soil1|EMP(V4)b	Geobacter pickeringii
0.00334	EMP(V4)b	Soil1	Soil1|EMP(V4)b	Tuwongella immobilis
0.0033	EMP(V4)b	Soil1	Soil1|EMP(V4)b	Opitutus terrae
0.00323	EMP(V4)b	Soil1	Soil1|EMP(V4)b	Sulfuritalea hydrogenivorans
0.003155	EMP(V4)b	Soil1	Soil1|EMP(V4)b	Methylosinus trichosporium
0.003045	EMP(V4)b	Soil1	Soil1|EMP(V4)b	Candidatus Solibacter usitatus
0.003025	EMP(V4)b	Soil1	Soil1|EMP(V4)b	Candidatus Promineofilum breve
0.002955	EMP(V4)b	Soil1	Soil1|EMP(V4)b	Thermobaculum terrenum
0.002945	EMP(V4)b	Soil1	Soil1|EMP(V4)b	Haliscomenobacter hydrossis
0.002925	EMP(V4)b	Soil1	Soil1|EMP(V4)b	Woeseia oceani
0.002895	EMP(V4)b	Soil1	Soil1|EMP(V4)b	Devosia sp. A16
0.002885	EMP(V4)b	Soil1	Soil1|EMP(V4)b	Halobacteriovorax sp. BALOs_7
0.002875	EMP(V4)b	Soil1	Soil1|EMP(V4)b	Clostridium drakei
0.002785	EMP(V4)b	Soil1	Soil1|EMP(V4)b	Labilithrix luteola
0.002755	EMP(V4)b	Soil1	Soil1|EMP(V4)b	Candidatus Puniceispirillum marinum
0.002715	EMP(V4)b	Soil1	Soil1|EMP(V4)b	RhodopseudomoNos palustris
0.002715	EMP(V4)b	Soil1	Soil1|EMP(V4)b	Desulfarculus baarsii
0.002675	EMP(V4)b	Soil1	Soil1|EMP(V4)b	Ruthenibacterium lactatiformans
0.00267	EMP(V4)b	Soil1	Soil1|EMP(V4)b	Aquicella siphonis
0.0026	EMP(V4)b	Soil1	Soil1|EMP(V4)b	Desulfobacca acetoxidans
0.00256	EMP(V4)b	Soil1	Soil1|EMP(V4)b	Alistipes sp. dk3624
0.00252	EMP(V4)b	Soil1	Soil1|EMP(V4)b	Planctomyces sp. SH-PL14
0.00246	EMP(V4)b	Soil1	Soil1|EMP(V4)b	DehalogenimoNos lykanthroporepellens
0.00244	EMP(V4)b	Soil1	Soil1|EMP(V4)b	Rhodococcus sp. SGAir0479
0.002425	EMP(V4)b	Soil1	Soil1|EMP(V4)b	Mycetohabitans rhizoxinica
0.002425	EMP(V4)b	Soil1	Soil1|EMP(V4)b	Halioglobus pacificus
0.0024	EMP(V4)b	Soil1	Soil1|EMP(V4)b	Thermomicrobium roseum
0.00236	EMP(V4)b	Soil1	Soil1|EMP(V4)b	AlienimoNos californiensis
0.002315	EMP(V4)b	Soil1	Soil1|EMP(V4)b	Terricaulis silvestris
0.002295	EMP(V4)b	Soil1	Soil1|EMP(V4)b	Rhodocytophaga sp. 172606-1
0.002285	EMP(V4)b	Soil1	Soil1|EMP(V4)b	Nitrospirillum amazonense
0.002255	EMP(V4)b	Soil1	Soil1|EMP(V4)b	Phycisphaera mikurensis
0.002155	EMP(V4)b	Soil1	Soil1|EMP(V4)b	Gemmata obscuriglobus
0.002125	EMP(V4)b	Soil1	Soil1|EMP(V4)b	Defluviicoccus vanus
0.10297	EMP(V4)b	Soil2	Soil2|EMP(V4)b	Oenococcus kitaharae
0.06187	EMP(V4)b	Soil2	Soil2|EMP(V4)b	Escherichia coli
0.039005	EMP(V4)b	Soil2	Soil2|EMP(V4)b	Luteitalea pratensis
0.038335	EMP(V4)b	Soil2	Soil2|EMP(V4)b	Klebsiella pneumoniae
0.037535	EMP(V4)b	Soil2	Soil2|EMP(V4)b	Lancefieldella parvula
0.03458	EMP(V4)b	Soil2	Soil2|EMP(V4)b	Chloracidobacterium thermophilum
0.022655	EMP(V4)b	Soil2	Soil2|EMP(V4)b	Rubrobacter sp. SCSIO 52909
0.02177	EMP(V4)b	Soil2	Soil2|EMP(V4)b	GemmatimoNos phototrophica
0.01821	EMP(V4)b	Soil2	Soil2|EMP(V4)b	Burkholderia pseudomallei
0.01359	EMP(V4)b	Soil2	Soil2|EMP(V4)b	Devosia sp. MC521
0.012895	EMP(V4)b	Soil2	Soil2|EMP(V4)b	Bacillus sp. 1NLA3E
0.01156	EMP(V4)b	Soil2	Soil2|EMP(V4)b	Vitreoscilla sp. C1
0.01132	EMP(V4)b	Soil2	Soil2|EMP(V4)b	Immundisolibacter cernigliae
0.011245	EMP(V4)b	Soil2	Soil2|EMP(V4)b	Desulfosporosinus meridiei
0.010955	EMP(V4)b	Soil2	Soil2|EMP(V4)b	Pseudorhodoplanes sinuspersici
0.01094	EMP(V4)b	Soil2	Soil2|EMP(V4)b	Mesorhizobium sp. Pch-S
0.010895	EMP(V4)b	Soil2	Soil2|EMP(V4)b	Proteus mirabilis
0.01066	EMP(V4)b	Soil2	Soil2|EMP(V4)b	Xanthobacter autotrophicus
0.01036	EMP(V4)b	Soil2	Soil2|EMP(V4)b	Chryseolinea soli
0.00963	EMP(V4)b	Soil2	Soil2|EMP(V4)b	Bacillus sp. Y1
0.00924	EMP(V4)b	Soil2	Soil2|EMP(V4)b	Roseimicrobium sp. ORNL1
0.00802	EMP(V4)b	Soil2	Soil2|EMP(V4)b	Haliangium ochraceum
0.007985	EMP(V4)b	Soil2	Soil2|EMP(V4)b	Pirellula staleyi
0.00715	EMP(V4)b	Soil2	Soil2|EMP(V4)b	Verrucomicrobium sp. GAS474
0.007045	EMP(V4)b	Soil2	Soil2|EMP(V4)b	Devosia ginsengisoli
0.006975	EMP(V4)b	Soil2	Soil2|EMP(V4)b	Sorangium cellulosum
0.0065	EMP(V4)b	Soil2	Soil2|EMP(V4)b	Paraflavitalea soli
0.006005	EMP(V4)b	Soil2	Soil2|EMP(V4)b	Christensenella minuta
0.00578	EMP(V4)b	Soil2	Soil2|EMP(V4)b	Hyphomicrobium denitrificans
0.00563	EMP(V4)b	Soil2	Soil2|EMP(V4)b	Methylobacterium sp. DM1
0.005575	EMP(V4)b	Soil2	Soil2|EMP(V4)b	Candidatus Xiphinematobacter sp. Idaho Grape
0.005415	EMP(V4)b	Soil2	Soil2|EMP(V4)b	Nitrospira japonica
0.00539	EMP(V4)b	Soil2	Soil2|EMP(V4)b	Gemmatirosa kalamazoonesis
0.005365	EMP(V4)b	Soil2	Soil2|EMP(V4)b	Nitrospira defluvii
0.005315	EMP(V4)b	Soil2	Soil2|EMP(V4)b	RhodopseudomoNos palustris
0.00531	EMP(V4)b	Soil2	Soil2|EMP(V4)b	Gemmata obscuriglobus
0.00512	EMP(V4)b	Soil2	Soil2|EMP(V4)b	Sulfuritalea hydrogenivorans
0.005075	EMP(V4)b	Soil2	Soil2|EMP(V4)b	Steroidobacter denitrificans
0.004965	EMP(V4)b	Soil2	Soil2|EMP(V4)b	Roseiflexus castenholzii
0.0048	EMP(V4)b	Soil2	Soil2|EMP(V4)b	Rhodoplanes sp. Z2-YC6860
0.004755	EMP(V4)b	Soil2	Soil2|EMP(V4)b	Streptomyces albidoflavus
0.004635	EMP(V4)b	Soil2	Soil2|EMP(V4)b	Mycobacterium noviomagense
0.00414	EMP(V4)b	Soil2	Soil2|EMP(V4)b	Bremerella volcania
0.003715	EMP(V4)b	Soil2	Soil2|EMP(V4)b	Thermomicrobium roseum
0.003715	EMP(V4)b	Soil2	Soil2|EMP(V4)b	Sulfuritortus calidifontis
0.003685	EMP(V4)b	Soil2	Soil2|EMP(V4)b	Ornithobacterium rhinotracheale
0.003655	EMP(V4)b	Soil2	Soil2|EMP(V4)b	Oligotropha carboxidovorans
0.003645	EMP(V4)b	Soil2	Soil2|EMP(V4)b	PseudomoNos aeruginosa
0.003565	EMP(V4)b	Soil2	Soil2|EMP(V4)b	Nordella sp. HKS 07
0.003525	EMP(V4)b	Soil2	Soil2|EMP(V4)b	Opitutus terrae
0.003435	EMP(V4)b	Soil2	Soil2|EMP(V4)b	Magnetococcus marinus
0.003405	EMP(V4)b	Soil2	Soil2|EMP(V4)b	Niabella soli
0.00336	EMP(V4)b	Soil2	Soil2|EMP(V4)b	Pelolinea submariNo
0.00335	EMP(V4)b	Soil2	Soil2|EMP(V4)b	Limnoglobus roseus
0.00328	EMP(V4)b	Soil2	Soil2|EMP(V4)b	Paludibaculum fermentans
0.00327	EMP(V4)b	Soil2	Soil2|EMP(V4)b	Metabacillus sp. KUDC1714
0.00327	EMP(V4)b	Soil2	Soil2|EMP(V4)b	Bythopirellula goksoyri
0.00321	EMP(V4)b	Soil2	Soil2|EMP(V4)b	Tuwongella immobilis
0.003175	EMP(V4)b	Soil2	Soil2|EMP(V4)b	Minicystis rosea
0.002865	EMP(V4)b	Soil2	Soil2|EMP(V4)b	Mycetohabitans rhizoxinica
0.002845	EMP(V4)b	Soil2	Soil2|EMP(V4)b	Rhodococcus sp. SGAir0479
0.002845	EMP(V4)b	Soil2	Soil2|EMP(V4)b	Skermanella pratensis
0.002825	EMP(V4)b	Soil2	Soil2|EMP(V4)b	Thermobispora bispora
0.002775	EMP(V4)b	Soil2	Soil2|EMP(V4)b	FimbriimoNos ginsengisoli
0.002725	EMP(V4)b	Soil2	Soil2|EMP(V4)b	Candidatus Solibacter usitatus
0.002665	EMP(V4)b	Soil2	Soil2|EMP(V4)b	Bacillus velezensis
0.002665	EMP(V4)b	Soil2	Soil2|EMP(V4)b	Hyphomicrobium nitrativorans
0.002655	EMP(V4)b	Soil2	Soil2|EMP(V4)b	PseudomoNos sp. C27(2019)
0.002635	EMP(V4)b	Soil2	Soil2|EMP(V4)b	Sandaracinus amylolyticus
0.002625	EMP(V4)b	Soil2	Soil2|EMP(V4)b	Niabella ginsenosidivorans
0.002595	EMP(V4)b	Soil2	Soil2|EMP(V4)b	Verrucomicrobium spinosum
0.00258	EMP(V4)b	Soil2	Soil2|EMP(V4)b	Lacipirellula parvula
0.00257	EMP(V4)b	Soil2	Soil2|EMP(V4)b	Devosia sp. A16
0.00252	EMP(V4)b	Soil2	Soil2|EMP(V4)b	Rhodocytophaga sp. 172606-1
0.00252	EMP(V4)b	Soil2	Soil2|EMP(V4)b	Thermobaculum terrenum
0.0025	EMP(V4)b	Soil2	Soil2|EMP(V4)b	Aquicella siphonis
0.00247	EMP(V4)b	Soil2	Soil2|EMP(V4)b	Halobacteriovorax sp. BALOs_7
0.00245	EMP(V4)b	Soil2	Soil2|EMP(V4)b	Candidatus Puniceispirillum marinum
0.00241	EMP(V4)b	Soil2	Soil2|EMP(V4)b	SphingomoNos sediminicola
0.002325	EMP(V4)b	Soil2	Soil2|EMP(V4)b	Legionella waltersii
0.002315	EMP(V4)b	Soil2	Soil2|EMP(V4)b	Maritalea myrionectae
0.002305	EMP(V4)b	Soil2	Soil2|EMP(V4)b	Actinomarinicola tropica
0.00216	EMP(V4)b	Soil2	Soil2|EMP(V4)b	Labilithrix luteola
0.00216	EMP(V4)b	Soil2	Soil2|EMP(V4)b	Tepidiforma bonchosmolovskayae
0.002145	EMP(V4)b	Soil2	Soil2|EMP(V4)b	Planctomyces sp. SH-PL14
0.002135	EMP(V4)b	Soil2	Soil2|EMP(V4)b	Pirellula sp. SH-Sr6A
0.002125	EMP(V4)b	Soil2	Soil2|EMP(V4)b	Actinomadura amylolytica
0.002095	EMP(V4)b	Soil2	Soil2|EMP(V4)b	Caldithrix abyssi
0.002065	EMP(V4)b	Soil2	Soil2|EMP(V4)b	Staphylococcus caprae
0.002035	EMP(V4)b	Soil2	Soil2|EMP(V4)b	Vibrio sp. THAF191d
0.002015	EMP(V4)b	Soil2	Soil2|EMP(V4)b	Phycisphaera mikurensis
0.001945	EMP(V4)b	Soil2	Soil2|EMP(V4)b	Thauera hydrothermalis
0.001895	EMP(V4)b	Soil2	Soil2|EMP(V4)b	Friedmanniella luteola
0.001805	EMP(V4)b	Soil2	Soil2|EMP(V4)b	AlienimoNos californiensis
0.001775	EMP(V4)b	Soil2	Soil2|EMP(V4)b	Candidatus Babela massiliensis
0.00176	EMP(V4)b	Soil2	Soil2|EMP(V4)b	Rhodococcus sp. X156
0.00174	EMP(V4)b	Soil2	Soil2|EMP(V4)b	Hypericibacter adhaerens
0.00174	EMP(V4)b	Soil2	Soil2|EMP(V4)b	Paraoceanicella profunda
0.00165	EMP(V4)b	Soil2	Soil2|EMP(V4)b	Deinococcus proteolyticus
0.00165	EMP(V4)b	Soil2	Soil2|EMP(V4)b	Bacillus anthracis
0.073115	EMP(V4)b	Soil3	Soil3|EMP(V4)b	Oenococcus kitaharae
0.050595	EMP(V4)b	Soil3	Soil3|EMP(V4)b	Escherichia coli
0.04868	EMP(V4)b	Soil3	Soil3|EMP(V4)b	Klebsiella pneumoniae
0.04086	EMP(V4)b	Soil3	Soil3|EMP(V4)b	Luteitalea pratensis
0.030525	EMP(V4)b	Soil3	Soil3|EMP(V4)b	Burkholderia pseudomallei
0.02552	EMP(V4)b	Soil3	Soil3|EMP(V4)b	Lancefieldella parvula
0.02524	EMP(V4)b	Soil3	Soil3|EMP(V4)b	GemmatimoNos phototrophica
0.02312	EMP(V4)b	Soil3	Soil3|EMP(V4)b	Chloracidobacterium thermophilum
0.022045	EMP(V4)b	Soil3	Soil3|EMP(V4)b	Chryseolinea soli
0.021275	EMP(V4)b	Soil3	Soil3|EMP(V4)b	Rubrobacter sp. SCSIO 52909
0.01074	EMP(V4)b	Soil3	Soil3|EMP(V4)b	SphingomoNos sediminicola
0.01015	EMP(V4)b	Soil3	Soil3|EMP(V4)b	Skermanella pratensis
0.00822	EMP(V4)b	Soil3	Soil3|EMP(V4)b	Verrucomicrobium sp. GAS474
0.008135	EMP(V4)b	Soil3	Soil3|EMP(V4)b	Thermomicrobium roseum
0.00803	EMP(V4)b	Soil3	Soil3|EMP(V4)b	Proteus mirabilis
0.00791	EMP(V4)b	Soil3	Soil3|EMP(V4)b	Vitreoscilla sp. C1
0.007785	EMP(V4)b	Soil3	Soil3|EMP(V4)b	Paludibaculum fermentans
0.00769	EMP(V4)b	Soil3	Soil3|EMP(V4)b	Devosia sp. MC521
0.00759	EMP(V4)b	Soil3	Soil3|EMP(V4)b	Nitrospira japonica
0.007465	EMP(V4)b	Soil3	Soil3|EMP(V4)b	Ornithobacterium rhinotracheale
0.00728	EMP(V4)b	Soil3	Soil3|EMP(V4)b	Opitutus terrae
0.00724	EMP(V4)b	Soil3	Soil3|EMP(V4)b	Bacillus sp. 1NLA3E
0.007	EMP(V4)b	Soil3	Soil3|EMP(V4)b	Methylobacterium sp. DM1
0.007	EMP(V4)b	Soil3	Soil3|EMP(V4)b	Mesorhizobium sp. Pch-S
0.00694	EMP(V4)b	Soil3	Soil3|EMP(V4)b	Bacillus sp. Y1
0.00686	EMP(V4)b	Soil3	Soil3|EMP(V4)b	Candidatus Xiphinematobacter sp. Idaho Grape
0.006385	EMP(V4)b	Soil3	Soil3|EMP(V4)b	Pirellula staleyi
0.00632	EMP(V4)b	Soil3	Soil3|EMP(V4)b	Pontibacter pudoricolor
0.00612	EMP(V4)b	Soil3	Soil3|EMP(V4)b	Immundisolibacter cernigliae
0.00601	EMP(V4)b	Soil3	Soil3|EMP(V4)b	Metabacillus sp. KUDC1714
0.006	EMP(V4)b	Soil3	Soil3|EMP(V4)b	Paraflavitalea soli
0.005995	EMP(V4)b	Soil3	Soil3|EMP(V4)b	Flavisolibacter tropicus
0.00589	EMP(V4)b	Soil3	Soil3|EMP(V4)b	ArenimoNos daejeonensis
0.005875	EMP(V4)b	Soil3	Soil3|EMP(V4)b	Steroidobacter denitrificans
0.0055	EMP(V4)b	Soil3	Soil3|EMP(V4)b	Flavisolibacter ginsenosidimutans
0.00545	EMP(V4)b	Soil3	Soil3|EMP(V4)b	Devosia ginsengisoli
0.00538	EMP(V4)b	Soil3	Soil3|EMP(V4)b	Lacibacter sp. S13-6-6
0.005335	EMP(V4)b	Soil3	Soil3|EMP(V4)b	Nitrospira defluvii
0.005285	EMP(V4)b	Soil3	Soil3|EMP(V4)b	Sulfuritortus calidifontis
0.005195	EMP(V4)b	Soil3	Soil3|EMP(V4)b	Bacillus velezensis
0.00507	EMP(V4)b	Soil3	Soil3|EMP(V4)b	Haliangium ochraceum
0.00495	EMP(V4)b	Soil3	Soil3|EMP(V4)b	Gemmata obscuriglobus
0.004935	EMP(V4)b	Soil3	Soil3|EMP(V4)b	Roseimicrobium sp. ORNL1
0.004925	EMP(V4)b	Soil3	Soil3|EMP(V4)b	Haematospirillum jordaniae
0.00477	EMP(V4)b	Soil3	Soil3|EMP(V4)b	Megasphaera elsdenii
0.004395	EMP(V4)b	Soil3	Soil3|EMP(V4)b	Bacillus thermoamylovorans
0.00429	EMP(V4)b	Soil3	Soil3|EMP(V4)b	PseudomoNos aeruginosa
0.004205	EMP(V4)b	Soil3	Soil3|EMP(V4)b	Gemmatirosa kalamazoonesis
0.004155	EMP(V4)b	Soil3	Soil3|EMP(V4)b	Sorangium cellulosum
0.00408	EMP(V4)b	Soil3	Soil3|EMP(V4)b	Pedobacter cryoconitis
0.00404	EMP(V4)b	Soil3	Soil3|EMP(V4)b	Ramlibacter tataouinensis
0.00403	EMP(V4)b	Soil3	Soil3|EMP(V4)b	Bremerella volcania
0.003875	EMP(V4)b	Soil3	Soil3|EMP(V4)b	SphingomoNos lutea
0.003865	EMP(V4)b	Soil3	Soil3|EMP(V4)b	Rubrobacter xylanophilus
0.003845	EMP(V4)b	Soil3	Soil3|EMP(V4)b	Desulfosporosinus meridiei
0.003745	EMP(V4)b	Soil3	Soil3|EMP(V4)b	SphingomoNos sp. HDW15C
0.00374	EMP(V4)b	Soil3	Soil3|EMP(V4)b	LuteimoNos sp. JM171
0.003715	EMP(V4)b	Soil3	Soil3|EMP(V4)b	Pseudobacter ginsenosidimutans
0.0037	EMP(V4)b	Soil3	Soil3|EMP(V4)b	Pseudorhodoplanes sinuspersici
0.0033	EMP(V4)b	Soil3	Soil3|EMP(V4)b	Roseiflexus castenholzii
0.003265	EMP(V4)b	Soil3	Soil3|EMP(V4)b	FimbriimoNos ginsengisoli
0.00324	EMP(V4)b	Soil3	Soil3|EMP(V4)b	SphingomoNos daechungensis
0.00323	EMP(V4)b	Soil3	Soil3|EMP(V4)b	Bythopirellula goksoyri
0.00321	EMP(V4)b	Soil3	Soil3|EMP(V4)b	Chitinophaga pinensis
0.003175	EMP(V4)b	Soil3	Soil3|EMP(V4)b	Streptomyces albidoflavus
0.003095	EMP(V4)b	Soil3	Soil3|EMP(V4)b	Christensenella minuta
0.00306	EMP(V4)b	Soil3	Soil3|EMP(V4)b	Planctomyces sp. SH-PL14
0.003005	EMP(V4)b	Soil3	Soil3|EMP(V4)b	Thermobaculum terrenum
0.003	EMP(V4)b	Soil3	Soil3|EMP(V4)b	Actinomarinicola tropica
0.00289	EMP(V4)b	Soil3	Soil3|EMP(V4)b	Paenibacillus sp. BIHB4019
0.00286	EMP(V4)b	Soil3	Soil3|EMP(V4)b	Mycobacterium noviomagense
0.00285	EMP(V4)b	Soil3	Soil3|EMP(V4)b	SphingomoNos sp. sand1-3
0.002815	EMP(V4)b	Soil3	Soil3|EMP(V4)b	Tepidiforma bonchosmolovskayae
0.002815	EMP(V4)b	Soil3	Soil3|EMP(V4)b	Paraoceanicella profunda
0.0028	EMP(V4)b	Soil3	Soil3|EMP(V4)b	Methylobacterium aquaticum
0.002785	EMP(V4)b	Soil3	Soil3|EMP(V4)b	Sandaracinus amylolyticus
0.002725	EMP(V4)b	Soil3	Soil3|EMP(V4)b	SphingomoNos rhizophila
0.002695	EMP(V4)b	Soil3	Soil3|EMP(V4)b	Limnoglobus roseus
0.00263	EMP(V4)b	Soil3	Soil3|EMP(V4)b	Singulisphaera acidiphila
0.00261	EMP(V4)b	Soil3	Soil3|EMP(V4)b	Niabella soli
0.00251	EMP(V4)b	Soil3	Soil3|EMP(V4)b	Luteolibacter sp. G-1-1-1
0.00249	EMP(V4)b	Soil3	Soil3|EMP(V4)b	Rhodocytophaga sp. 172606-1
0.002475	EMP(V4)b	Soil3	Soil3|EMP(V4)b	Devosia sp. A16
0.002465	EMP(V4)b	Soil3	Soil3|EMP(V4)b	Sediminispirochaeta smaragdiNoe
0.002455	EMP(V4)b	Soil3	Soil3|EMP(V4)b	Labilithrix luteola
0.002445	EMP(V4)b	Soil3	Soil3|EMP(V4)b	Defluviicoccus vanus
0.002405	EMP(V4)b	Soil3	Soil3|EMP(V4)b	Conexibacter woesei
0.002395	EMP(V4)b	Soil3	Soil3|EMP(V4)b	PseudomoNos sp. C27(2019)
0.002285	EMP(V4)b	Soil3	Soil3|EMP(V4)b	Lacipirellula parvula
0.00226	EMP(V4)b	Soil3	Soil3|EMP(V4)b	Rhodoplanes sp. Z2-YC6860
0.00224	EMP(V4)b	Soil3	Soil3|EMP(V4)b	Oligotropha carboxidovorans
0.002225	EMP(V4)b	Soil3	Soil3|EMP(V4)b	Pseudonocardia dioxanivorans
0.0022	EMP(V4)b	Soil3	Soil3|EMP(V4)b	Thermobispora bispora
0.002055	EMP(V4)b	Soil3	Soil3|EMP(V4)b	Desulfarculus baarsii
0.00205	EMP(V4)b	Soil3	Soil3|EMP(V4)b	Paenibacillus crassostreae
0.002	EMP(V4)b	Soil3	Soil3|EMP(V4)b	Xanthobacter autotrophicus
0.001985	EMP(V4)b	Soil3	Soil3|EMP(V4)b	Rhodococcus sp. SGAir0479
0.001975	EMP(V4)b	Soil3	Soil3|EMP(V4)b	Niabella ginsenosidivorans
0.001975	EMP(V4)b	Soil3	Soil3|EMP(V4)b	PontimoNos salivibrio
0.001885	EMP(V4)b	Soil3	Soil3|EMP(V4)b	Minicystis rosea
0.07111	EMP(V4)b	Soil4	Soil4|EMP(V4)b	Oenococcus kitaharae
0.047585	EMP(V4)b	Soil4	Soil4|EMP(V4)b	Escherichia coli
0.031	EMP(V4)b	Soil4	Soil4|EMP(V4)b	Chloracidobacterium thermophilum
0.03056	EMP(V4)b	Soil4	Soil4|EMP(V4)b	Pseudorhodoplanes sinuspersici
0.02834	EMP(V4)b	Soil4	Soil4|EMP(V4)b	GemmatimoNos phototrophica
0.02802	EMP(V4)b	Soil4	Soil4|EMP(V4)b	Klebsiella pneumoniae
0.022835	EMP(V4)b	Soil4	Soil4|EMP(V4)b	Rubrobacter sp. SCSIO 52909
0.02277	EMP(V4)b	Soil4	Soil4|EMP(V4)b	Luteitalea pratensis
0.020425	EMP(V4)b	Soil4	Soil4|EMP(V4)b	Devosia sp. MC521
0.018205	EMP(V4)b	Soil4	Soil4|EMP(V4)b	Thermomicrobium roseum
0.016795	EMP(V4)b	Soil4	Soil4|EMP(V4)b	Roseiflexus castenholzii
0.014045	EMP(V4)b	Soil4	Soil4|EMP(V4)b	Paludibaculum fermentans
0.013265	EMP(V4)b	Soil4	Soil4|EMP(V4)b	Lancefieldella parvula
0.01238	EMP(V4)b	Soil4	Soil4|EMP(V4)b	Burkholderia pseudomallei
0.01193	EMP(V4)b	Soil4	Soil4|EMP(V4)b	Bacillus sp. Y1
0.01161	EMP(V4)b	Soil4	Soil4|EMP(V4)b	Chryseolinea soli
0.010875	EMP(V4)b	Soil4	Soil4|EMP(V4)b	Bacillus sp. 1NLA3E
0.010815	EMP(V4)b	Soil4	Soil4|EMP(V4)b	Mesorhizobium sp. Pch-S
0.01028	EMP(V4)b	Soil4	Soil4|EMP(V4)b	Roseimicrobium sp. ORNL1
0.0094	EMP(V4)b	Soil4	Soil4|EMP(V4)b	Nitrosospira briensis
0.00926	EMP(V4)b	Soil4	Soil4|EMP(V4)b	Opitutus terrae
0.00921	EMP(V4)b	Soil4	Soil4|EMP(V4)b	Devosia sp. A16
0.008215	EMP(V4)b	Soil4	Soil4|EMP(V4)b	Vitreoscilla sp. C1
0.008195	EMP(V4)b	Soil4	Soil4|EMP(V4)b	Ramlibacter tataouinensis
0.007755	EMP(V4)b	Soil4	Soil4|EMP(V4)b	Proteus mirabilis
0.007305	EMP(V4)b	Soil4	Soil4|EMP(V4)b	Sorangium cellulosum
0.0071	EMP(V4)b	Soil4	Soil4|EMP(V4)b	Verrucomicrobium sp. GAS474
0.00693	EMP(V4)b	Soil4	Soil4|EMP(V4)b	Metabacillus sp. KUDC1714
0.006765	EMP(V4)b	Soil4	Soil4|EMP(V4)b	Vibrio sp. THAF191d
0.00669	EMP(V4)b	Soil4	Soil4|EMP(V4)b	Devosia ginsengisoli
0.006615	EMP(V4)b	Soil4	Soil4|EMP(V4)b	Bacillus velezensis
0.00632	EMP(V4)b	Soil4	Soil4|EMP(V4)b	Sulfuritortus calidifontis
0.00627	EMP(V4)b	Soil4	Soil4|EMP(V4)b	Christensenella minuta
0.005935	EMP(V4)b	Soil4	Soil4|EMP(V4)b	Paenibacillus sp. BIHB4019
0.005795	EMP(V4)b	Soil4	Soil4|EMP(V4)b	Friedmanniella luteola
0.005765	EMP(V4)b	Soil4	Soil4|EMP(V4)b	Methylobacterium sp. DM1
0.005745	EMP(V4)b	Soil4	Soil4|EMP(V4)b	Candidatus Xiphinematobacter sp. Idaho Grape
0.005745	EMP(V4)b	Soil4	Soil4|EMP(V4)b	Defluviicoccus vanus
0.005605	EMP(V4)b	Soil4	Soil4|EMP(V4)b	Paraflavitalea soli
0.005285	EMP(V4)b	Soil4	Soil4|EMP(V4)b	Ehrlichia canis
0.005025	EMP(V4)b	Soil4	Soil4|EMP(V4)b	Streptomyces albidoflavus
0.004985	EMP(V4)b	Soil4	Soil4|EMP(V4)b	MicroluNotus sp. KUDC0627
0.004945	EMP(V4)b	Soil4	Soil4|EMP(V4)b	Skermanella pratensis
0.004735	EMP(V4)b	Soil4	Soil4|EMP(V4)b	Bremerella volcania
0.004665	EMP(V4)b	Soil4	Soil4|EMP(V4)b	Ornithobacterium rhinotracheale
0.004575	EMP(V4)b	Soil4	Soil4|EMP(V4)b	Pirellula staleyi
0.004525	EMP(V4)b	Soil4	Soil4|EMP(V4)b	Chitinophaga caeni
0.004525	EMP(V4)b	Soil4	Soil4|EMP(V4)b	Haematospirillum jordaniae
0.004425	EMP(V4)b	Soil4	Soil4|EMP(V4)b	Clostridium estertheticum
0.004215	EMP(V4)b	Soil4	Soil4|EMP(V4)b	Nitrospira japonica
0.004175	EMP(V4)b	Soil4	Soil4|EMP(V4)b	Bythopirellula goksoyri
0.004145	EMP(V4)b	Soil4	Soil4|EMP(V4)b	Egibacter rhizosphaerae
0.004135	EMP(V4)b	Soil4	Soil4|EMP(V4)b	Tepidiforma bonchosmolovskayae
0.004035	EMP(V4)b	Soil4	Soil4|EMP(V4)b	Actinomarinicola tropica
0.004015	EMP(V4)b	Soil4	Soil4|EMP(V4)b	Haliangium ochraceum
0.003845	EMP(V4)b	Soil4	Soil4|EMP(V4)b	Gemmatirosa kalamazoonesis
0.003665	EMP(V4)b	Soil4	Soil4|EMP(V4)b	LuteimoNos sp. YGD11-2
0.003645	EMP(V4)b	Soil4	Soil4|EMP(V4)b	Steroidobacter denitrificans
0.00351	EMP(V4)b	Soil4	Soil4|EMP(V4)b	Thauera hydrothermalis
0.003435	EMP(V4)b	Soil4	Soil4|EMP(V4)b	Xanthobacter autotrophicus
0.003425	EMP(V4)b	Soil4	Soil4|EMP(V4)b	Hyphomicrobium denitrificans
0.00341	EMP(V4)b	Soil4	Soil4|EMP(V4)b	Rhodanobacter denitrificans
0.00341	EMP(V4)b	Soil4	Soil4|EMP(V4)b	SphingomoNos rhizophila
0.003405	EMP(V4)b	Soil4	Soil4|EMP(V4)b	RhodopseudomoNos palustris
0.003345	EMP(V4)b	Soil4	Soil4|EMP(V4)b	Erythrobacter atlanticus
0.00306	EMP(V4)b	Soil4	Soil4|EMP(V4)b	Peribacillus butanolivorans
0.00305	EMP(V4)b	Soil4	Soil4|EMP(V4)b	Singulisphaera acidiphila
0.00303	EMP(V4)b	Soil4	Soil4|EMP(V4)b	Labilithrix luteola
0.00295	EMP(V4)b	Soil4	Soil4|EMP(V4)b	Nitrospirillum amazonense
0.00292	EMP(V4)b	Soil4	Soil4|EMP(V4)b	Paenibacillus crassostreae
0.00291	EMP(V4)b	Soil4	Soil4|EMP(V4)b	Planctomyces sp. SH-PL14
0.00273	EMP(V4)b	Soil4	Soil4|EMP(V4)b	Nitrospira defluvii
0.00264	EMP(V4)b	Soil4	Soil4|EMP(V4)b	Paraburkholderia sp. PGU19
0.0025	EMP(V4)b	Soil4	Soil4|EMP(V4)b	Halobacteriovorax sp. BALOs_7
0.0025	EMP(V4)b	Soil4	Soil4|EMP(V4)b	Candidatus Solibacter usitatus
0.002495	EMP(V4)b	Soil4	Soil4|EMP(V4)b	Bacillus thermoamylovorans
0.00247	EMP(V4)b	Soil4	Soil4|EMP(V4)b	Aquicella siphonis
0.00243	EMP(V4)b	Soil4	Soil4|EMP(V4)b	Hyphomicrobium nitrativorans
0.00242	EMP(V4)b	Soil4	Soil4|EMP(V4)b	Rhodoplanes sp. Z2-YC6860
0.00241	EMP(V4)b	Soil4	Soil4|EMP(V4)b	Pseudonocardia dioxanivorans
0.00239	EMP(V4)b	Soil4	Soil4|EMP(V4)b	Arsenophonus Nosoniae
0.00224	EMP(V4)b	Soil4	Soil4|EMP(V4)b	Paludibacter propionicigenes
0.00224	EMP(V4)b	Soil4	Soil4|EMP(V4)b	Staphylococcus epidermidis
0.00224	EMP(V4)b	Soil4	Soil4|EMP(V4)b	Rhodocytophaga sp. 172606-1
0.002155	EMP(V4)b	Soil4	Soil4|EMP(V4)b	Bacillus anthracis
0.00215	EMP(V4)b	Soil4	Soil4|EMP(V4)b	Sulfuriflexus mobilis
0.00212	EMP(V4)b	Soil4	Soil4|EMP(V4)b	Thermobaculum terrenum
0.002105	EMP(V4)b	Soil4	Soil4|EMP(V4)b	Peptoniphilus harei
0.002055	EMP(V4)b	Soil4	Soil4|EMP(V4)b	Immundisolibacter cernigliae
0.002055	EMP(V4)b	Soil4	Soil4|EMP(V4)b	Sulfuritalea hydrogenivorans
0.001995	EMP(V4)b	Soil4	Soil4|EMP(V4)b	ANoerolinea sp. 'rifampicinis'
0.001985	EMP(V4)b	Soil4	Soil4|EMP(V4)b	Desulfosporosinus meridiei
0.001965	EMP(V4)b	Soil4	Soil4|EMP(V4)b	Pirellula sp. SH-Sr6A
0.001955	EMP(V4)b	Soil4	Soil4|EMP(V4)b	AlienimoNos californiensis
0.001935	EMP(V4)b	Soil4	Soil4|EMP(V4)b	Lichenihabitans psoromatis
0.001935	EMP(V4)b	Soil4	Soil4|EMP(V4)b	Labrys sp. KNU-23
0.001915	EMP(V4)b	Soil4	Soil4|EMP(V4)b	PontimoNos salivibrio
0.001885	EMP(V4)b	Soil4	Soil4|EMP(V4)b	Anoxybacillus amylolyticus
0.001885	EMP(V4)b	Soil4	Soil4|EMP(V4)b	Staphylospora mariNo
0.001875	EMP(V4)b	Soil4	Soil4|EMP(V4)b	Luteolibacter sp. G-1-1-1
0.06874	EMP(V4)b	Soil5	Soil5|EMP(V4)b	Oenococcus kitaharae
0.05229	EMP(V4)b	Soil5	Soil5|EMP(V4)b	Escherichia coli
0.05046	EMP(V4)b	Soil5	Soil5|EMP(V4)b	Chryseolinea soli
0.02623	EMP(V4)b	Soil5	Soil5|EMP(V4)b	Oligella urethralis
0.021635	EMP(V4)b	Soil5	Soil5|EMP(V4)b	Klebsiella pneumoniae
0.016995	EMP(V4)b	Soil5	Soil5|EMP(V4)b	Luteitalea pratensis
0.01697	EMP(V4)b	Soil5	Soil5|EMP(V4)b	Rhodanobacter denitrificans
0.01587	EMP(V4)b	Soil5	Soil5|EMP(V4)b	GemmatimoNos phototrophica
0.01436	EMP(V4)b	Soil5	Soil5|EMP(V4)b	Rubrobacter sp. SCSIO 52909
0.01397	EMP(V4)b	Soil5	Soil5|EMP(V4)b	Burkholderia pseudomallei
0.012205	EMP(V4)b	Soil5	Soil5|EMP(V4)b	Lancefieldella parvula
0.011705	EMP(V4)b	Soil5	Soil5|EMP(V4)b	PontimoNos salivibrio
0.011285	EMP(V4)b	Soil5	Soil5|EMP(V4)b	Nitrosospira briensis
0.010735	EMP(V4)b	Soil5	Soil5|EMP(V4)b	Thermomicrobium roseum
0.00963	EMP(V4)b	Soil5	Soil5|EMP(V4)b	Paraflavitalea soli
0.009285	EMP(V4)b	Soil5	Soil5|EMP(V4)b	Devosia sp. MC521
0.00911	EMP(V4)b	Soil5	Soil5|EMP(V4)b	Planctomyces sp. SH-PL14
0.00893	EMP(V4)b	Soil5	Soil5|EMP(V4)b	Bythopirellula goksoyri
0.00871	EMP(V4)b	Soil5	Soil5|EMP(V4)b	Legionella waltersii
0.00868	EMP(V4)b	Soil5	Soil5|EMP(V4)b	Mesorhizobium sp. Pch-S
0.008265	EMP(V4)b	Soil5	Soil5|EMP(V4)b	Truepera radiovictrix
0.007725	EMP(V4)b	Soil5	Soil5|EMP(V4)b	Proteus mirabilis
0.007455	EMP(V4)b	Soil5	Soil5|EMP(V4)b	Sulfuriflexus mobilis
0.007335	EMP(V4)b	Soil5	Soil5|EMP(V4)b	Euzebyella mariNo
0.007065	EMP(V4)b	Soil5	Soil5|EMP(V4)b	LuteimoNos sp. JM171
0.007035	EMP(V4)b	Soil5	Soil5|EMP(V4)b	Vitreoscilla sp. C1
0.006975	EMP(V4)b	Soil5	Soil5|EMP(V4)b	Bacillus sp. 1NLA3E
0.00695	EMP(V4)b	Soil5	Soil5|EMP(V4)b	Bacillus velezensis
0.00638	EMP(V4)b	Soil5	Soil5|EMP(V4)b	Opitutus terrae
0.0062	EMP(V4)b	Soil5	Soil5|EMP(V4)b	Roseiflexus castenholzii
0.00619	EMP(V4)b	Soil5	Soil5|EMP(V4)b	Pirellula staleyi
0.00615	EMP(V4)b	Soil5	Soil5|EMP(V4)b	PseudomoNos aeruginosa
0.0061	EMP(V4)b	Soil5	Soil5|EMP(V4)b	Bremerella volcania
0.0061	EMP(V4)b	Soil5	Soil5|EMP(V4)b	Sphingopyxis lindanitolerans
0.00608	EMP(V4)b	Soil5	Soil5|EMP(V4)b	Paraoceanicella profunda
0.00601	EMP(V4)b	Soil5	Soil5|EMP(V4)b	Tepidiforma bonchosmolovskayae
0.00565	EMP(V4)b	Soil5	Soil5|EMP(V4)b	ArenimoNos daejeonensis
0.0055	EMP(V4)b	Soil5	Soil5|EMP(V4)b	Haliangium ochraceum
0.0054	EMP(V4)b	Soil5	Soil5|EMP(V4)b	Bacillus sp. Y1
0.00525	EMP(V4)b	Soil5	Soil5|EMP(V4)b	Verrucomicrobium sp. GAS474
0.005085	EMP(V4)b	Soil5	Soil5|EMP(V4)b	Chitinophaga caeni
0.005035	EMP(V4)b	Soil5	Soil5|EMP(V4)b	Arthrobacter sp. YC-RL1
0.00474	EMP(V4)b	Soil5	Soil5|EMP(V4)b	Immundisolibacter cernigliae
0.00461	EMP(V4)b	Soil5	Soil5|EMP(V4)b	Haematospirillum jordaniae
0.00451	EMP(V4)b	Soil5	Soil5|EMP(V4)b	Steroidobacter denitrificans
0.00447	EMP(V4)b	Soil5	Soil5|EMP(V4)b	Candidatus AquiluNo sp. UB-MaderosW2red
0.0044	EMP(V4)b	Soil5	Soil5|EMP(V4)b	Lacipirellula parvula
0.00435	EMP(V4)b	Soil5	Soil5|EMP(V4)b	Bordetella sp. N
0.00431	EMP(V4)b	Soil5	Soil5|EMP(V4)b	Chloracidobacterium thermophilum
0.00405	EMP(V4)b	Soil5	Soil5|EMP(V4)b	PseudomoNos sp. C27(2019)
0.00392	EMP(V4)b	Soil5	Soil5|EMP(V4)b	Metabacillus sp. KUDC1714
0.00383	EMP(V4)b	Soil5	Soil5|EMP(V4)b	Paludibacter propionicigenes
0.00382	EMP(V4)b	Soil5	Soil5|EMP(V4)b	Streptomyces albidoflavus
0.00375	EMP(V4)b	Soil5	Soil5|EMP(V4)b	Labilithrix luteola
0.00373	EMP(V4)b	Soil5	Soil5|EMP(V4)b	Rhodoplanes sp. Z2-YC6860
0.00358	EMP(V4)b	Soil5	Soil5|EMP(V4)b	Chelativorans sp. BNC1
0.00358	EMP(V4)b	Soil5	Soil5|EMP(V4)b	Xanthobacter autotrophicus
0.00357	EMP(V4)b	Soil5	Soil5|EMP(V4)b	Skermanella pratensis
0.00353	EMP(V4)b	Soil5	Soil5|EMP(V4)b	Oceanihabitans sp. IOP_32
0.00351	EMP(V4)b	Soil5	Soil5|EMP(V4)b	Devosia ginsengisoli
0.0034	EMP(V4)b	Soil5	Soil5|EMP(V4)b	Actinomarinicola tropica
0.00334	EMP(V4)b	Soil5	Soil5|EMP(V4)b	ANoerolinea sp. 'rifampicinis'
0.00333	EMP(V4)b	Soil5	Soil5|EMP(V4)b	Nitrospira defluvii
0.003325	EMP(V4)b	Soil5	Soil5|EMP(V4)b	Hyphomicrobium denitrificans
0.00331	EMP(V4)b	Soil5	Soil5|EMP(V4)b	SphingomoNos rhizophila
0.00324	EMP(V4)b	Soil5	Soil5|EMP(V4)b	Gemmatirosa kalamazoonesis
0.00323	EMP(V4)b	Soil5	Soil5|EMP(V4)b	AlienimoNos californiensis
0.00318	EMP(V4)b	Soil5	Soil5|EMP(V4)b	PusillimoNos sp. DMV24BSW_D
0.00316	EMP(V4)b	Soil5	Soil5|EMP(V4)b	Thiolapillus brandeum
0.003105	EMP(V4)b	Soil5	Soil5|EMP(V4)b	Paracoccus jeotgali
0.00293	EMP(V4)b	Soil5	Soil5|EMP(V4)b	Methylobacterium sp. DM1
0.002865	EMP(V4)b	Soil5	Soil5|EMP(V4)b	Castellaniella defragrans
0.002795	EMP(V4)b	Soil5	Soil5|EMP(V4)b	Sulfuritortus calidifontis
0.002785	EMP(V4)b	Soil5	Soil5|EMP(V4)b	RhodopseudomoNos palustris
0.002665	EMP(V4)b	Soil5	Soil5|EMP(V4)b	Roseimicrobium sp. ORNL1
0.002655	EMP(V4)b	Soil5	Soil5|EMP(V4)b	Pseudorhodoplanes sinuspersici
0.002595	EMP(V4)b	Soil5	Soil5|EMP(V4)b	Gemmata obscuriglobus
0.002575	EMP(V4)b	Soil5	Soil5|EMP(V4)b	Sandaracinus amylolyticus
0.002565	EMP(V4)b	Soil5	Soil5|EMP(V4)b	Ornithobacterium rhinotracheale
0.002535	EMP(V4)b	Soil5	Soil5|EMP(V4)b	Minicystis rosea
0.002515	EMP(V4)b	Soil5	Soil5|EMP(V4)b	Caulobacter mirabilis
0.002505	EMP(V4)b	Soil5	Soil5|EMP(V4)b	Niabella soli
0.002455	EMP(V4)b	Soil5	Soil5|EMP(V4)b	Erythrobacter atlanticus
0.002435	EMP(V4)b	Soil5	Soil5|EMP(V4)b	Paludibaculum fermentans
0.002405	EMP(V4)b	Soil5	Soil5|EMP(V4)b	SphingomoNos sp. sand1-3
0.002385	EMP(V4)b	Soil5	Soil5|EMP(V4)b	Nonlabens sp. MJ115
0.002365	EMP(V4)b	Soil5	Soil5|EMP(V4)b	Luteolibacter sp. G-1-1-1
0.002335	EMP(V4)b	Soil5	Soil5|EMP(V4)b	Paenibacillus crassostreae
0.002285	EMP(V4)b	Soil5	Soil5|EMP(V4)b	Devosia sp. A16
0.002285	EMP(V4)b	Soil5	Soil5|EMP(V4)b	Maritalea myrionectae
0.002275	EMP(V4)b	Soil5	Soil5|EMP(V4)b	Desulfosporosinus meridiei
0.002255	EMP(V4)b	Soil5	Soil5|EMP(V4)b	Streptomyces tsukubensis
0.002255	EMP(V4)b	Soil5	Soil5|EMP(V4)b	Octadecabacter temperatus
0.002225	EMP(V4)b	Soil5	Soil5|EMP(V4)b	PseudoxanthomoNos spadix
0.002205	EMP(V4)b	Soil5	Soil5|EMP(V4)b	Staphylococcus epidermidis
0.002195	EMP(V4)b	Soil5	Soil5|EMP(V4)b	Hymenobacter sp. BT182
0.002175	EMP(V4)b	Soil5	Soil5|EMP(V4)b	Devosia sp. S02
0.002175	EMP(V4)b	Soil5	Soil5|EMP(V4)b	Pseudobacter ginsenosidimutans
0.002135	EMP(V4)b	Soil5	Soil5|EMP(V4)b	Candidatus Xiphinematobacter sp. Idaho Grape
0.002125	EMP(V4)b	Soil5	Soil5|EMP(V4)b	Lysobacter sp. CW239
0.072335	EMP(V4)b	Soil6	Soil6|EMP(V4)b	Escherichia coli
0.07006	EMP(V4)b	Soil6	Soil6|EMP(V4)b	Oenococcus kitaharae
0.053945	EMP(V4)b	Soil6	Soil6|EMP(V4)b	Rubrobacter sp. SCSIO 52909
0.04422	EMP(V4)b	Soil6	Soil6|EMP(V4)b	Luteitalea pratensis
0.041215	EMP(V4)b	Soil6	Soil6|EMP(V4)b	Klebsiella pneumoniae
0.03436	EMP(V4)b	Soil6	Soil6|EMP(V4)b	Lancefieldella parvula
0.02707	EMP(V4)b	Soil6	Soil6|EMP(V4)b	Mesorhizobium sp. Pch-S
0.02625	EMP(V4)b	Soil6	Soil6|EMP(V4)b	Burkholderia pseudomallei
0.02226	EMP(V4)b	Soil6	Soil6|EMP(V4)b	Pseudorhodoplanes sinuspersici
0.021295	EMP(V4)b	Soil6	Soil6|EMP(V4)b	Devosia sp. MC521
0.01328	EMP(V4)b	Soil6	Soil6|EMP(V4)b	Chloracidobacterium thermophilum
0.012545	EMP(V4)b	Soil6	Soil6|EMP(V4)b	Sorangium cellulosum
0.0121	EMP(V4)b	Soil6	Soil6|EMP(V4)b	Bacillus sp. 1NLA3E
0.011985	EMP(V4)b	Soil6	Soil6|EMP(V4)b	Desulfosporosinus meridiei
0.011145	EMP(V4)b	Soil6	Soil6|EMP(V4)b	Xanthobacter autotrophicus
0.010875	EMP(V4)b	Soil6	Soil6|EMP(V4)b	Methylobacterium sp. DM1
0.010795	EMP(V4)b	Soil6	Soil6|EMP(V4)b	Chryseolinea soli
0.00991	EMP(V4)b	Soil6	Soil6|EMP(V4)b	Bacillus sp. Y1
0.008855	EMP(V4)b	Soil6	Soil6|EMP(V4)b	Roseimicrobium sp. ORNL1
0.008825	EMP(V4)b	Soil6	Soil6|EMP(V4)b	GemmatimoNos phototrophica
0.00864	EMP(V4)b	Soil6	Soil6|EMP(V4)b	Immundisolibacter cernigliae
0.008495	EMP(V4)b	Soil6	Soil6|EMP(V4)b	Proteus mirabilis
0.00753	EMP(V4)b	Soil6	Soil6|EMP(V4)b	Sulfuritortus calidifontis
0.00727	EMP(V4)b	Soil6	Soil6|EMP(V4)b	Hyphomicrobium denitrificans
0.00715	EMP(V4)b	Soil6	Soil6|EMP(V4)b	Gemmata obscuriglobus
0.007115	EMP(V4)b	Soil6	Soil6|EMP(V4)b	Verrucomicrobium sp. GAS474
0.007095	EMP(V4)b	Soil6	Soil6|EMP(V4)b	Pirellula staleyi
0.007015	EMP(V4)b	Soil6	Soil6|EMP(V4)b	Actinomarinicola tropica
0.00673	EMP(V4)b	Soil6	Soil6|EMP(V4)b	Streptomyces albidoflavus
0.006605	EMP(V4)b	Soil6	Soil6|EMP(V4)b	Mycobacterium noviomagense
0.006535	EMP(V4)b	Soil6	Soil6|EMP(V4)b	Devosia ginsengisoli
0.005835	EMP(V4)b	Soil6	Soil6|EMP(V4)b	Haliangium ochraceum
0.005445	EMP(V4)b	Soil6	Soil6|EMP(V4)b	Candidatus Xiphinematobacter sp. Idaho Grape
0.0052	EMP(V4)b	Soil6	Soil6|EMP(V4)b	Vitreoscilla sp. C1
0.00493	EMP(V4)b	Soil6	Soil6|EMP(V4)b	Steroidobacter denitrificans
0.00486	EMP(V4)b	Soil6	Soil6|EMP(V4)b	Halobacteriovorax sp. BALOs_7
0.004825	EMP(V4)b	Soil6	Soil6|EMP(V4)b	Christensenella minuta
0.00464	EMP(V4)b	Soil6	Soil6|EMP(V4)b	Limnoglobus roseus
0.0045	EMP(V4)b	Soil6	Soil6|EMP(V4)b	Haematospirillum jordaniae
0.004395	EMP(V4)b	Soil6	Soil6|EMP(V4)b	Tuwongella immobilis
0.00434	EMP(V4)b	Soil6	Soil6|EMP(V4)b	Minicystis rosea
0.004315	EMP(V4)b	Soil6	Soil6|EMP(V4)b	Roseiflexus castenholzii
0.00415	EMP(V4)b	Soil6	Soil6|EMP(V4)b	Metabacillus sp. KUDC1714
0.003955	EMP(V4)b	Soil6	Soil6|EMP(V4)b	Thermobispora bispora
0.00393	EMP(V4)b	Soil6	Soil6|EMP(V4)b	Nitrospira japonica
0.003905	EMP(V4)b	Soil6	Soil6|EMP(V4)b	Bremerella volcania
0.003825	EMP(V4)b	Soil6	Soil6|EMP(V4)b	Bythopirellula goksoyri
0.00373	EMP(V4)b	Soil6	Soil6|EMP(V4)b	Oligotropha carboxidovorans
0.003625	EMP(V4)b	Soil6	Soil6|EMP(V4)b	Hyphomicrobium nitrativorans
0.003605	EMP(V4)b	Soil6	Soil6|EMP(V4)b	Rhodoplanes sp. Z2-YC6860
0.00356	EMP(V4)b	Soil6	Soil6|EMP(V4)b	PseudomoNos sp. C27(2019)
0.00353	EMP(V4)b	Soil6	Soil6|EMP(V4)b	Friedmanniella luteola
0.003285	EMP(V4)b	Soil6	Soil6|EMP(V4)b	Thermomicrobium roseum
0.00327	EMP(V4)b	Soil6	Soil6|EMP(V4)b	Paraflavitalea soli
0.00318	EMP(V4)b	Soil6	Soil6|EMP(V4)b	Cobetia sp. L2A1
0.003025	EMP(V4)b	Soil6	Soil6|EMP(V4)b	Sandaracinus amylolyticus
0.003005	EMP(V4)b	Soil6	Soil6|EMP(V4)b	RhodopseudomoNos palustris
0.00299	EMP(V4)b	Soil6	Soil6|EMP(V4)b	Gemmatirosa kalamazoonesis
0.00288	EMP(V4)b	Soil6	Soil6|EMP(V4)b	Pirellula sp. SH-Sr6A
0.00285	EMP(V4)b	Soil6	Soil6|EMP(V4)b	Thermobaculum terrenum
0.002725	EMP(V4)b	Soil6	Soil6|EMP(V4)b	Candidatus Solibacter usitatus
0.00271	EMP(V4)b	Soil6	Soil6|EMP(V4)b	Nitrospira defluvii
0.002705	EMP(V4)b	Soil6	Soil6|EMP(V4)b	Candidatus Puniceispirillum marinum
0.00254	EMP(V4)b	Soil6	Soil6|EMP(V4)b	Alkalilimnicola ehrlichii
0.002525	EMP(V4)b	Soil6	Soil6|EMP(V4)b	Conexibacter woesei
0.002505	EMP(V4)b	Soil6	Soil6|EMP(V4)b	Rhodococcus sp. SGAir0479
0.002505	EMP(V4)b	Soil6	Soil6|EMP(V4)b	Hypericibacter adhaerens
0.002455	EMP(V4)b	Soil6	Soil6|EMP(V4)b	Paludibaculum fermentans
0.002405	EMP(V4)b	Soil6	Soil6|EMP(V4)b	PseudomoNos aeruginosa
0.00233	EMP(V4)b	Soil6	Soil6|EMP(V4)b	Paraoceanicella profunda
0.00229	EMP(V4)b	Soil6	Soil6|EMP(V4)b	Clostridioides difficile
0.002195	EMP(V4)b	Soil6	Soil6|EMP(V4)b	Rhodocytophaga sp. 172606-1
0.002165	EMP(V4)b	Soil6	Soil6|EMP(V4)b	Pseudonocardia dioxanivorans
0.002115	EMP(V4)b	Soil6	Soil6|EMP(V4)b	Bacillus velezensis
0.002095	EMP(V4)b	Soil6	Soil6|EMP(V4)b	Labilithrix luteola
0.002075	EMP(V4)b	Soil6	Soil6|EMP(V4)b	Staphylococcus epidermidis
0.00201	EMP(V4)b	Soil6	Soil6|EMP(V4)b	Aquicella siphonis
0.00199	EMP(V4)b	Soil6	Soil6|EMP(V4)b	Planctomyces sp. SH-PL14
0.001985	EMP(V4)b	Soil6	Soil6|EMP(V4)b	Clostridium estertheticum
0.001985	EMP(V4)b	Soil6	Soil6|EMP(V4)b	Pelolinea submariNo
0.00197	EMP(V4)b	Soil6	Soil6|EMP(V4)b	Legionella waltersii
0.00193	EMP(V4)b	Soil6	Soil6|EMP(V4)b	Defluviicoccus vanus
0.001895	EMP(V4)b	Soil6	Soil6|EMP(V4)b	Mycetohabitans rhizoxinica
0.001875	EMP(V4)b	Soil6	Soil6|EMP(V4)b	Sulfuriflexus mobilis
0.001835	EMP(V4)b	Soil6	Soil6|EMP(V4)b	Peribacillus butanolivorans
0.001815	EMP(V4)b	Soil6	Soil6|EMP(V4)b	Phycisphaera mikurensis
0.001805	EMP(V4)b	Soil6	Soil6|EMP(V4)b	Paenibacillus crassostreae
0.00178	EMP(V4)b	Soil6	Soil6|EMP(V4)b	Lacipirellula parvula
0.001775	EMP(V4)b	Soil6	Soil6|EMP(V4)b	AlienimoNos californiensis
0.001715	EMP(V4)b	Soil6	Soil6|EMP(V4)b	Singulisphaera acidiphila
0.00171	EMP(V4)b	Soil6	Soil6|EMP(V4)b	Streptomyces tsukubensis
0.001695	EMP(V4)b	Soil6	Soil6|EMP(V4)b	Devosia sp. A16
0.001615	EMP(V4)b	Soil6	Soil6|EMP(V4)b	Salmonella enterica
0.00157	EMP(V4)b	Soil6	Soil6|EMP(V4)b	Lacibacter sp. S13-6-6
0.001565	EMP(V4)b	Soil6	Soil6|EMP(V4)b	Tepidiforma bonchosmolovskayae
0.001545	EMP(V4)b	Soil6	Soil6|EMP(V4)b	Enterobacteriaceae endosymbiont of DoNocia tomentosa
0.00154	EMP(V4)b	Soil6	Soil6|EMP(V4)b	Opitutus terrae
0.001525	EMP(V4)b	Soil6	Soil6|EMP(V4)b	Magnetococcus marinus
0.00151	EMP(V4)b	Soil6	Soil6|EMP(V4)b	Fuerstia marisgermanicae
0.0015	EMP(V4)b	Soil6	Soil6|EMP(V4)b	Ramlibacter tataouinensis
0.10231	NF(V1-V3)b	Soil1	Soil1|NF(V1-V3)b	Luteitalea pratensis
0.02489	NF(V1-V3)b	Soil1	Soil1|NF(V1-V3)b	Sulfuritalea hydrogenivorans
0.01799	NF(V1-V3)b	Soil1	Soil1|NF(V1-V3)b	Haliangium ochraceum
0.017795	NF(V1-V3)b	Soil1	Soil1|NF(V1-V3)b	Pelolinea submariNo
0.01748	NF(V1-V3)b	Soil1	Soil1|NF(V1-V3)b	Rhodoplanes sp. Z2-YC6860
0.01725	NF(V1-V3)b	Soil1	Soil1|NF(V1-V3)b	Bacillus velezensis
0.016715	NF(V1-V3)b	Soil1	Soil1|NF(V1-V3)b	Microvirga ossetica
0.01618	NF(V1-V3)b	Soil1	Soil1|NF(V1-V3)b	Brevefilum fermentans
0.01612	NF(V1-V3)b	Soil1	Soil1|NF(V1-V3)b	Chryseolinea soli
0.014285	NF(V1-V3)b	Soil1	Soil1|NF(V1-V3)b	Candidatus Desulfofervidus auxilii
0.01424	NF(V1-V3)b	Soil1	Soil1|NF(V1-V3)b	Symbiobacterium thermophilum
0.013845	NF(V1-V3)b	Soil1	Soil1|NF(V1-V3)b	Candidatus Filomicrobium marinum
0.012815	NF(V1-V3)b	Soil1	Soil1|NF(V1-V3)b	Paludibaculum fermentans
0.012395	NF(V1-V3)b	Soil1	Soil1|NF(V1-V3)b	Pseudolabrys sp. FHR47
0.01214	NF(V1-V3)b	Soil1	Soil1|NF(V1-V3)b	Staphylococcus pseudintermedius
0.01185	NF(V1-V3)b	Soil1	Soil1|NF(V1-V3)b	Hylemonella gracilis
0.01063	NF(V1-V3)b	Soil1	Soil1|NF(V1-V3)b	Actinomarinicola tropica
0.009455	NF(V1-V3)b	Soil1	Soil1|NF(V1-V3)b	Fuerstia marisgermanicae
0.00847	NF(V1-V3)b	Soil1	Soil1|NF(V1-V3)b	Rubrobacter sp. SCSIO 52909
0.00841	NF(V1-V3)b	Soil1	Soil1|NF(V1-V3)b	Limihaloglobus sulfuriphilus
0.007895	NF(V1-V3)b	Soil1	Soil1|NF(V1-V3)b	Flavobacterium sp. 140616W15
0.00763	NF(V1-V3)b	Soil1	Soil1|NF(V1-V3)b	Desulfoglaeba alkanexedens
0.00683	NF(V1-V3)b	Soil1	Soil1|NF(V1-V3)b	Chloracidobacterium thermophilum
0.00656	NF(V1-V3)b	Soil1	Soil1|NF(V1-V3)b	Taylorella equigenitalis
0.006505	NF(V1-V3)b	Soil1	Soil1|NF(V1-V3)b	Candidatus Solibacter usitatus
0.00617	NF(V1-V3)b	Soil1	Soil1|NF(V1-V3)b	IgNovibacterium album
0.00611	NF(V1-V3)b	Soil1	Soil1|NF(V1-V3)b	Candidatus Koribacter versatilis
0.00604	NF(V1-V3)b	Soil1	Soil1|NF(V1-V3)b	Ottowia sp. oral taxon 894
0.005915	NF(V1-V3)b	Soil1	Soil1|NF(V1-V3)b	Tropheryma whipplei
0.0059	NF(V1-V3)b	Soil1	Soil1|NF(V1-V3)b	Clostridium estertheticum
0.00574	NF(V1-V3)b	Soil1	Soil1|NF(V1-V3)b	Thermosulfuriphilus ammonigenes
0.005735	NF(V1-V3)b	Soil1	Soil1|NF(V1-V3)b	Hyphomicrobium nitrativorans
0.00568	NF(V1-V3)b	Soil1	Soil1|NF(V1-V3)b	Steroidobacter denitrificans
0.005475	NF(V1-V3)b	Soil1	Soil1|NF(V1-V3)b	Sandaracinus amylolyticus
0.005215	NF(V1-V3)b	Soil1	Soil1|NF(V1-V3)b	Labilithrix luteola
0.005165	NF(V1-V3)b	Soil1	Soil1|NF(V1-V3)b	Desulfobacca acetoxidans
0.005115	NF(V1-V3)b	Soil1	Soil1|NF(V1-V3)b	Gemmata obscuriglobus
0.0051	NF(V1-V3)b	Soil1	Soil1|NF(V1-V3)b	Mariniblastus fucicola
0.004985	NF(V1-V3)b	Soil1	Soil1|NF(V1-V3)b	Parvibaculum lavamentivorans
0.004735	NF(V1-V3)b	Soil1	Soil1|NF(V1-V3)b	Beijerinckia indica
0.004645	NF(V1-V3)b	Soil1	Soil1|NF(V1-V3)b	Lacipirellula parvula
0.00424	NF(V1-V3)b	Soil1	Soil1|NF(V1-V3)b	Desulfococcus multivorans
0.00423	NF(V1-V3)b	Soil1	Soil1|NF(V1-V3)b	PseudomoNos putida
0.00416	NF(V1-V3)b	Soil1	Soil1|NF(V1-V3)b	Cupriavidus oxalaticus
0.00415	NF(V1-V3)b	Soil1	Soil1|NF(V1-V3)b	Cellvibrio sp. KY-GH-1
0.00411	NF(V1-V3)b	Soil1	Soil1|NF(V1-V3)b	Candidatus Promineofilum breve
0.00408	NF(V1-V3)b	Soil1	Soil1|NF(V1-V3)b	Nitrospira defluvii
0.004055	NF(V1-V3)b	Soil1	Soil1|NF(V1-V3)b	Gemmatirosa kalamazoonesis
0.00396	NF(V1-V3)b	Soil1	Soil1|NF(V1-V3)b	Desulfotalea psychrophila
0.003855	NF(V1-V3)b	Soil1	Soil1|NF(V1-V3)b	Sideroxydans lithotrophicus
0.003845	NF(V1-V3)b	Soil1	Soil1|NF(V1-V3)b	Defluviicoccus vanus
0.00381	NF(V1-V3)b	Soil1	Soil1|NF(V1-V3)b	Acidiferrobacter sp. SPIII_3
0.00372	NF(V1-V3)b	Soil1	Soil1|NF(V1-V3)b	Kribbella qitaiheensis
0.003705	NF(V1-V3)b	Soil1	Soil1|NF(V1-V3)b	Oceanithermus profundus
0.00367	NF(V1-V3)b	Soil1	Soil1|NF(V1-V3)b	Rubrivivax gelatinosus
0.003645	NF(V1-V3)b	Soil1	Soil1|NF(V1-V3)b	Methylorubrum populi
0.003625	NF(V1-V3)b	Soil1	Soil1|NF(V1-V3)b	Desulfobacula toluolica
0.0036	NF(V1-V3)b	Soil1	Soil1|NF(V1-V3)b	Rhizobium rhizoryzae
0.003495	NF(V1-V3)b	Soil1	Soil1|NF(V1-V3)b	Ramlibacter tataouinensis
0.003475	NF(V1-V3)b	Soil1	Soil1|NF(V1-V3)b	Pelobacter propionicus
0.003415	NF(V1-V3)b	Soil1	Soil1|NF(V1-V3)b	Flavisolibacter tropicus
0.003395	NF(V1-V3)b	Soil1	Soil1|NF(V1-V3)b	Nitrospira sp. KM1
0.003355	NF(V1-V3)b	Soil1	Soil1|NF(V1-V3)b	Staphylococcus aureus
0.00331	NF(V1-V3)b	Soil1	Soil1|NF(V1-V3)b	Heliobacterium modesticaldum
0.0033	NF(V1-V3)b	Soil1	Soil1|NF(V1-V3)b	ANoerolinea sp. 'rifampicinis'
0.003275	NF(V1-V3)b	Soil1	Soil1|NF(V1-V3)b	Bythopirellula goksoyri
0.00301	NF(V1-V3)b	Soil1	Soil1|NF(V1-V3)b	MicropruiNo glycogenica
0.00294	NF(V1-V3)b	Soil1	Soil1|NF(V1-V3)b	Syntrophobacter fumaroxidans
0.00293	NF(V1-V3)b	Soil1	Soil1|NF(V1-V3)b	Ktedonosporobacter rubrisoli
0.002905	NF(V1-V3)b	Soil1	Soil1|NF(V1-V3)b	Roseimicrobium sp. ORNL1
0.002905	NF(V1-V3)b	Soil1	Soil1|NF(V1-V3)b	Sorangium cellulosum
0.0029	NF(V1-V3)b	Soil1	Soil1|NF(V1-V3)b	Desulfococcus oleovorans
0.00288	NF(V1-V3)b	Soil1	Soil1|NF(V1-V3)b	Tistrella mobilis
0.00288	NF(V1-V3)b	Soil1	Soil1|NF(V1-V3)b	Arsenophonus Nosoniae
0.002835	NF(V1-V3)b	Soil1	Soil1|NF(V1-V3)b	Acidimicrobium ferrooxidans
0.002835	NF(V1-V3)b	Soil1	Soil1|NF(V1-V3)b	Haliscomenobacter hydrossis
0.00282	NF(V1-V3)b	Soil1	Soil1|NF(V1-V3)b	Nibricoccus aquaticus
0.00281	NF(V1-V3)b	Soil1	Soil1|NF(V1-V3)b	Chitinophaga sp. MD30
0.00273	NF(V1-V3)b	Soil1	Soil1|NF(V1-V3)b	Lactobacillus acidipiscis
0.002695	NF(V1-V3)b	Soil1	Soil1|NF(V1-V3)b	Nordella sp. HKS 07
0.00268	NF(V1-V3)b	Soil1	Soil1|NF(V1-V3)b	Caldilinea aerophila
0.002615	NF(V1-V3)b	Soil1	Soil1|NF(V1-V3)b	Chitinibacter sp. 2T18
0.002615	NF(V1-V3)b	Soil1	Soil1|NF(V1-V3)b	ComamoNos serinivorans
0.002545	NF(V1-V3)b	Soil1	Soil1|NF(V1-V3)b	Saprospira grandis
0.002465	NF(V1-V3)b	Soil1	Soil1|NF(V1-V3)b	Treponema caldarium
0.00244	NF(V1-V3)b	Soil1	Soil1|NF(V1-V3)b	Hyphomicrobium denitrificans
0.00243	NF(V1-V3)b	Soil1	Soil1|NF(V1-V3)b	Neorhizobium sp. NCHU2750
0.002415	NF(V1-V3)b	Soil1	Soil1|NF(V1-V3)b	Rubrobacter xylanophilus
0.002395	NF(V1-V3)b	Soil1	Soil1|NF(V1-V3)b	Terricaulis silvestris
0.00238	NF(V1-V3)b	Soil1	Soil1|NF(V1-V3)b	Conexibacter woesei
0.00236	NF(V1-V3)b	Soil1	Soil1|NF(V1-V3)b	Blastochloris viridis
0.002345	NF(V1-V3)b	Soil1	Soil1|NF(V1-V3)b	Opitutus terrae
0.002335	NF(V1-V3)b	Soil1	Soil1|NF(V1-V3)b	Casimicrobium huifangae
0.00233	NF(V1-V3)b	Soil1	Soil1|NF(V1-V3)b	Prevotella sp. oral taxon 299
0.00231	NF(V1-V3)b	Soil1	Soil1|NF(V1-V3)b	Methylosinus trichosporium
0.00229	NF(V1-V3)b	Soil1	Soil1|NF(V1-V3)b	Sulfuricaulis limicola
0.00223	NF(V1-V3)b	Soil1	Soil1|NF(V1-V3)b	GemmatimoNos aurantiaca
0.002195	NF(V1-V3)b	Soil1	Soil1|NF(V1-V3)b	Truepera radiovictrix
0.002185	NF(V1-V3)b	Soil1	Soil1|NF(V1-V3)b	Syntrophus aciditrophicus
0.002175	NF(V1-V3)b	Soil1	Soil1|NF(V1-V3)b	Gallionella capsiferriformans
0.1421	NF(V1-V3)b	Soil2	Soil2|NF(V1-V3)b	Luteitalea pratensis
0.03601	NF(V1-V3)b	Soil2	Soil2|NF(V1-V3)b	Rhodoplanes sp. Z2-YC6860
0.03345	NF(V1-V3)b	Soil2	Soil2|NF(V1-V3)b	Symbiobacterium thermophilum
0.023195	NF(V1-V3)b	Soil2	Soil2|NF(V1-V3)b	Bacillus velezensis
0.022735	NF(V1-V3)b	Soil2	Soil2|NF(V1-V3)b	Microvirga ossetica
0.020495	NF(V1-V3)b	Soil2	Soil2|NF(V1-V3)b	Haliangium ochraceum
0.019085	NF(V1-V3)b	Soil2	Soil2|NF(V1-V3)b	Brevefilum fermentans
0.018225	NF(V1-V3)b	Soil2	Soil2|NF(V1-V3)b	Candidatus Filomicrobium marinum
0.017115	NF(V1-V3)b	Soil2	Soil2|NF(V1-V3)b	Actinomarinicola tropica
0.014995	NF(V1-V3)b	Soil2	Soil2|NF(V1-V3)b	Tropheryma whipplei
0.01495	NF(V1-V3)b	Soil2	Soil2|NF(V1-V3)b	Sulfuritalea hydrogenivorans
0.01467	NF(V1-V3)b	Soil2	Soil2|NF(V1-V3)b	Beijerinckia indica
0.014385	NF(V1-V3)b	Soil2	Soil2|NF(V1-V3)b	Baekduia soli
0.014195	NF(V1-V3)b	Soil2	Soil2|NF(V1-V3)b	Conexibacter woesei
0.01261	NF(V1-V3)b	Soil2	Soil2|NF(V1-V3)b	Corynebacterium choanis
0.00938	NF(V1-V3)b	Soil2	Soil2|NF(V1-V3)b	Roseimicrobium sp. ORNL1
0.009115	NF(V1-V3)b	Soil2	Soil2|NF(V1-V3)b	Chryseolinea soli
0.008575	NF(V1-V3)b	Soil2	Soil2|NF(V1-V3)b	Ottowia sp. oral taxon 894
0.008235	NF(V1-V3)b	Soil2	Soil2|NF(V1-V3)b	Chloracidobacterium thermophilum
0.007885	NF(V1-V3)b	Soil2	Soil2|NF(V1-V3)b	Paludibaculum fermentans
0.0075	NF(V1-V3)b	Soil2	Soil2|NF(V1-V3)b	Nitrospira sp. KM1
0.00731	NF(V1-V3)b	Soil2	Soil2|NF(V1-V3)b	Gemmata obscuriglobus
0.007005	NF(V1-V3)b	Soil2	Soil2|NF(V1-V3)b	Kribbella qitaiheensis
0.006615	NF(V1-V3)b	Soil2	Soil2|NF(V1-V3)b	Hyphomicrobium nitrativorans
0.006605	NF(V1-V3)b	Soil2	Soil2|NF(V1-V3)b	Pseudolabrys sp. FHR47
0.00652	NF(V1-V3)b	Soil2	Soil2|NF(V1-V3)b	Nitrospira defluvii
0.006375	NF(V1-V3)b	Soil2	Soil2|NF(V1-V3)b	Steroidobacter denitrificans
0.006285	NF(V1-V3)b	Soil2	Soil2|NF(V1-V3)b	Staphylococcus pseudintermedius
0.006085	NF(V1-V3)b	Soil2	Soil2|NF(V1-V3)b	Friedmanniella luteola
0.00607	NF(V1-V3)b	Soil2	Soil2|NF(V1-V3)b	Candidatus Solibacter usitatus
0.00596	NF(V1-V3)b	Soil2	Soil2|NF(V1-V3)b	Bacillus dafuensis
0.00586	NF(V1-V3)b	Soil2	Soil2|NF(V1-V3)b	Nordella sp. HKS 07
0.00545	NF(V1-V3)b	Soil2	Soil2|NF(V1-V3)b	Chitinibacter sp. 2T18
0.00535	NF(V1-V3)b	Soil2	Soil2|NF(V1-V3)b	Niabella soli
0.005015	NF(V1-V3)b	Soil2	Soil2|NF(V1-V3)b	Tepidiforma bonchosmolovskayae
0.004925	NF(V1-V3)b	Soil2	Soil2|NF(V1-V3)b	Candidatus Desulfofervidus auxilii
0.0049	NF(V1-V3)b	Soil2	Soil2|NF(V1-V3)b	Labilithrix luteola
0.0045	NF(V1-V3)b	Soil2	Soil2|NF(V1-V3)b	Nocardia terpenica
0.004355	NF(V1-V3)b	Soil2	Soil2|NF(V1-V3)b	Phycicoccus endophyticus
0.00432	NF(V1-V3)b	Soil2	Soil2|NF(V1-V3)b	PseudomoNos putida
0.00429	NF(V1-V3)b	Soil2	Soil2|NF(V1-V3)b	Lactobacillus acidipiscis
0.00418	NF(V1-V3)b	Soil2	Soil2|NF(V1-V3)b	Rubrobacter xylanophilus
0.004115	NF(V1-V3)b	Soil2	Soil2|NF(V1-V3)b	Oxynema sp. AP17
0.00409	NF(V1-V3)b	Soil2	Soil2|NF(V1-V3)b	Lacibacter sp. S13-6-6
0.00408	NF(V1-V3)b	Soil2	Soil2|NF(V1-V3)b	Methyloceanibacter caenitepidi
0.00403	NF(V1-V3)b	Soil2	Soil2|NF(V1-V3)b	Haematospirillum jordaniae
0.003875	NF(V1-V3)b	Soil2	Soil2|NF(V1-V3)b	Lactobacillus delbrueckii
0.00382	NF(V1-V3)b	Soil2	Soil2|NF(V1-V3)b	Hylemonella gracilis
0.00372	NF(V1-V3)b	Soil2	Soil2|NF(V1-V3)b	Verrucomicrobium sp. GAS474
0.00371	NF(V1-V3)b	Soil2	Soil2|NF(V1-V3)b	Sandaracinus amylolyticus
0.0036	NF(V1-V3)b	Soil2	Soil2|NF(V1-V3)b	Mycolicibacterium fallax
0.003595	NF(V1-V3)b	Soil2	Soil2|NF(V1-V3)b	Taylorella equigenitalis
0.00359	NF(V1-V3)b	Soil2	Soil2|NF(V1-V3)b	Neorhizobium sp. NCHU2750
0.00353	NF(V1-V3)b	Soil2	Soil2|NF(V1-V3)b	Candidatus Koribacter versatilis
0.00345	NF(V1-V3)b	Soil2	Soil2|NF(V1-V3)b	Pelobacter carbinolicus
0.00334	NF(V1-V3)b	Soil2	Soil2|NF(V1-V3)b	Mariniblastus fucicola
0.00332	NF(V1-V3)b	Soil2	Soil2|NF(V1-V3)b	Rubrivivax gelatinosus
0.00332	NF(V1-V3)b	Soil2	Soil2|NF(V1-V3)b	Flavobacterium sp. 140616W15
0.00321	NF(V1-V3)b	Soil2	Soil2|NF(V1-V3)b	Flavisolibacter tropicus
0.003145	NF(V1-V3)b	Soil2	Soil2|NF(V1-V3)b	MicropruiNo glycogenica
0.003145	NF(V1-V3)b	Soil2	Soil2|NF(V1-V3)b	Synechococcus sp. JA-3-3Ab
0.00311	NF(V1-V3)b	Soil2	Soil2|NF(V1-V3)b	Parvibaculum lavamentivorans
0.003105	NF(V1-V3)b	Soil2	Soil2|NF(V1-V3)b	Gemmatirosa kalamazoonesis
0.003085	NF(V1-V3)b	Soil2	Soil2|NF(V1-V3)b	Nibricoccus aquaticus
0.003085	NF(V1-V3)b	Soil2	Soil2|NF(V1-V3)b	Singulisphaera acidiphila
0.003075	NF(V1-V3)b	Soil2	Soil2|NF(V1-V3)b	Streptomyces lividans
0.00301	NF(V1-V3)b	Soil2	Soil2|NF(V1-V3)b	Defluviicoccus vanus
0.003005	NF(V1-V3)b	Soil2	Soil2|NF(V1-V3)b	Fuerstia marisgermanicae
0.00293	NF(V1-V3)b	Soil2	Soil2|NF(V1-V3)b	GemmatimoNos aurantiaca
0.002905	NF(V1-V3)b	Soil2	Soil2|NF(V1-V3)b	Lacipirellula parvula
0.002755	NF(V1-V3)b	Soil2	Soil2|NF(V1-V3)b	Desulfococcus multivorans
0.002725	NF(V1-V3)b	Soil2	Soil2|NF(V1-V3)b	Azospirillum sp. TSH100
0.00261	NF(V1-V3)b	Soil2	Soil2|NF(V1-V3)b	Skermanella pratensis
0.00253	NF(V1-V3)b	Soil2	Soil2|NF(V1-V3)b	FilimoNos lacuNoe
0.002475	NF(V1-V3)b	Soil2	Soil2|NF(V1-V3)b	MicroluNotus phosphovorus
0.00246	NF(V1-V3)b	Soil2	Soil2|NF(V1-V3)b	Staphylococcus aureus
0.002385	NF(V1-V3)b	Soil2	Soil2|NF(V1-V3)b	Flavisolibacter ginsenosidimutans
0.00233	NF(V1-V3)b	Soil2	Soil2|NF(V1-V3)b	SporosarciNo sp. resist
0.002265	NF(V1-V3)b	Soil2	Soil2|NF(V1-V3)b	Ilumatobacter coccineus
0.002255	NF(V1-V3)b	Soil2	Soil2|NF(V1-V3)b	Rhodobacter sp. LPB0142
0.00215	NF(V1-V3)b	Soil2	Soil2|NF(V1-V3)b	GemmatimoNos phototrophica
0.002105	NF(V1-V3)b	Soil2	Soil2|NF(V1-V3)b	Limnoglobus roseus
0.002095	NF(V1-V3)b	Soil2	Soil2|NF(V1-V3)b	Caldithrix abyssi
0.00207	NF(V1-V3)b	Soil2	Soil2|NF(V1-V3)b	Apibacter raozihei
0.00205	NF(V1-V3)b	Soil2	Soil2|NF(V1-V3)b	SphingomoNos sp. AP4-R1
0.00204	NF(V1-V3)b	Soil2	Soil2|NF(V1-V3)b	Hoyosella subflava
0.00204	NF(V1-V3)b	Soil2	Soil2|NF(V1-V3)b	Dolosigranulum pigrum
0.00202	NF(V1-V3)b	Soil2	Soil2|NF(V1-V3)b	Sorangium cellulosum
0.00195	NF(V1-V3)b	Soil2	Soil2|NF(V1-V3)b	Acidimicrobium ferrooxidans
0.001915	NF(V1-V3)b	Soil2	Soil2|NF(V1-V3)b	Faecalibaculum rodentium
0.001895	NF(V1-V3)b	Soil2	Soil2|NF(V1-V3)b	Mycolicibacterium pulveris
0.00189	NF(V1-V3)b	Soil2	Soil2|NF(V1-V3)b	Sutterella megalosphaeroides
0.00187	NF(V1-V3)b	Soil2	Soil2|NF(V1-V3)b	Rubrobacter sp. SCSIO 52915
0.00184	NF(V1-V3)b	Soil2	Soil2|NF(V1-V3)b	Mariprofundus aestuarium
0.00184	NF(V1-V3)b	Soil2	Soil2|NF(V1-V3)b	Pigmentiphaga sp. H8
0.00175	NF(V1-V3)b	Soil2	Soil2|NF(V1-V3)b	Variibacter gotjawalensis
0.00175	NF(V1-V3)b	Soil2	Soil2|NF(V1-V3)b	ANoerolinea sp. 'rifampicinis'
0.001745	NF(V1-V3)b	Soil2	Soil2|NF(V1-V3)b	Streptosporangium sp. 'caverNo'
0.00174	NF(V1-V3)b	Soil2	Soil2|NF(V1-V3)b	Pirellula staleyi
0.00173	NF(V1-V3)b	Soil2	Soil2|NF(V1-V3)b	Aquicella lusitaNo
0.122535	NF(V1-V3)b	Soil3	Soil3|NF(V1-V3)b	Luteitalea pratensis
0.038605	NF(V1-V3)b	Soil3	Soil3|NF(V1-V3)b	Bacillus velezensis
0.030535	NF(V1-V3)b	Soil3	Soil3|NF(V1-V3)b	Microvirga ossetica
0.01916	NF(V1-V3)b	Soil3	Soil3|NF(V1-V3)b	Symbiobacterium thermophilum
0.01623	NF(V1-V3)b	Soil3	Soil3|NF(V1-V3)b	Haliangium ochraceum
0.015565	NF(V1-V3)b	Soil3	Soil3|NF(V1-V3)b	Paludibaculum fermentans
0.01321	NF(V1-V3)b	Soil3	Soil3|NF(V1-V3)b	Flavisolibacter ginsenosidimutans
0.013075	NF(V1-V3)b	Soil3	Soil3|NF(V1-V3)b	Baekduia soli
0.0123	NF(V1-V3)b	Soil3	Soil3|NF(V1-V3)b	Chryseolinea soli
0.012	NF(V1-V3)b	Soil3	Soil3|NF(V1-V3)b	Tropheryma whipplei
0.01191	NF(V1-V3)b	Soil3	Soil3|NF(V1-V3)b	Rubrivivax gelatinosus
0.01104	NF(V1-V3)b	Soil3	Soil3|NF(V1-V3)b	Rhodoplanes sp. Z2-YC6860
0.01101	NF(V1-V3)b	Soil3	Soil3|NF(V1-V3)b	Actinomarinicola tropica
0.009435	NF(V1-V3)b	Soil3	Soil3|NF(V1-V3)b	Sulfuritalea hydrogenivorans
0.009095	NF(V1-V3)b	Soil3	Soil3|NF(V1-V3)b	Staphylococcus pseudintermedius
0.00873	NF(V1-V3)b	Soil3	Soil3|NF(V1-V3)b	Beijerinckia indica
0.008725	NF(V1-V3)b	Soil3	Soil3|NF(V1-V3)b	Skermanella pratensis
0.008275	NF(V1-V3)b	Soil3	Soil3|NF(V1-V3)b	Candidatus Koribacter versatilis
0.00809	NF(V1-V3)b	Soil3	Soil3|NF(V1-V3)b	Gemmata obscuriglobus
0.00755	NF(V1-V3)b	Soil3	Soil3|NF(V1-V3)b	Kribbella qitaiheensis
0.007325	NF(V1-V3)b	Soil3	Soil3|NF(V1-V3)b	Conexibacter woesei
0.007205	NF(V1-V3)b	Soil3	Soil3|NF(V1-V3)b	Brevefilum fermentans
0.00687	NF(V1-V3)b	Soil3	Soil3|NF(V1-V3)b	Nitrospira japonica
0.00655	NF(V1-V3)b	Soil3	Soil3|NF(V1-V3)b	Ottowia sp. oral taxon 894
0.00622	NF(V1-V3)b	Soil3	Soil3|NF(V1-V3)b	Nitrospira defluvii
0.00606	NF(V1-V3)b	Soil3	Soil3|NF(V1-V3)b	Roseimicrobium sp. ORNL1
0.00573	NF(V1-V3)b	Soil3	Soil3|NF(V1-V3)b	ComamoNos serinivorans
0.00571	NF(V1-V3)b	Soil3	Soil3|NF(V1-V3)b	Blastococcus saxobsidens
0.00553	NF(V1-V3)b	Soil3	Soil3|NF(V1-V3)b	Nibricoccus aquaticus
0.005375	NF(V1-V3)b	Soil3	Soil3|NF(V1-V3)b	Phycicoccus endophyticus
0.005335	NF(V1-V3)b	Soil3	Soil3|NF(V1-V3)b	Flavisolibacter tropicus
0.005335	NF(V1-V3)b	Soil3	Soil3|NF(V1-V3)b	Pontibacter pudoricolor
0.00499	NF(V1-V3)b	Soil3	Soil3|NF(V1-V3)b	Sphaerobacter thermophilus
0.0049	NF(V1-V3)b	Soil3	Soil3|NF(V1-V3)b	Steroidobacter denitrificans
0.004755	NF(V1-V3)b	Soil3	Soil3|NF(V1-V3)b	Niabella soli
0.00472	NF(V1-V3)b	Soil3	Soil3|NF(V1-V3)b	Haematospirillum jordaniae
0.00466	NF(V1-V3)b	Soil3	Soil3|NF(V1-V3)b	Bacillus dafuensis
0.004535	NF(V1-V3)b	Soil3	Soil3|NF(V1-V3)b	Arthrobacter sp. NEB 688
0.004525	NF(V1-V3)b	Soil3	Soil3|NF(V1-V3)b	Rhodococcus sp. MTM3W5.2
0.004425	NF(V1-V3)b	Soil3	Soil3|NF(V1-V3)b	Friedmanniella luteola
0.004215	NF(V1-V3)b	Soil3	Soil3|NF(V1-V3)b	Chloracidobacterium thermophilum
0.00399	NF(V1-V3)b	Soil3	Soil3|NF(V1-V3)b	Pseudolabrys sp. FHR47
0.003975	NF(V1-V3)b	Soil3	Soil3|NF(V1-V3)b	Mariprofundus aestuarium
0.00392	NF(V1-V3)b	Soil3	Soil3|NF(V1-V3)b	Lacipirellula parvula
0.003785	NF(V1-V3)b	Soil3	Soil3|NF(V1-V3)b	Gemmatirosa kalamazoonesis
0.00374	NF(V1-V3)b	Soil3	Soil3|NF(V1-V3)b	Candidatus Filomicrobium marinum
0.00368	NF(V1-V3)b	Soil3	Soil3|NF(V1-V3)b	Corynebacterium choanis
0.00365	NF(V1-V3)b	Soil3	Soil3|NF(V1-V3)b	Rhodobacter sp. LPB0142
0.00364	NF(V1-V3)b	Soil3	Soil3|NF(V1-V3)b	Rubrobacter xylanophilus
0.003495	NF(V1-V3)b	Soil3	Soil3|NF(V1-V3)b	Chitinibacter sp. 2T18
0.003415	NF(V1-V3)b	Soil3	Soil3|NF(V1-V3)b	Labilithrix luteola
0.00333	NF(V1-V3)b	Soil3	Soil3|NF(V1-V3)b	Candidatus Desulfofervidus auxilii
0.00331	NF(V1-V3)b	Soil3	Soil3|NF(V1-V3)b	Sandaracinus amylolyticus
0.00325	NF(V1-V3)b	Soil3	Soil3|NF(V1-V3)b	Pigmentiphaga sp. H8
0.003195	NF(V1-V3)b	Soil3	Soil3|NF(V1-V3)b	Streptomyces lividans
0.00315	NF(V1-V3)b	Soil3	Soil3|NF(V1-V3)b	GemmatimoNos sp. TET16
0.00312	NF(V1-V3)b	Soil3	Soil3|NF(V1-V3)b	Lactobacillus delbrueckii
0.003085	NF(V1-V3)b	Soil3	Soil3|NF(V1-V3)b	Isosphaera pallida
0.003045	NF(V1-V3)b	Soil3	Soil3|NF(V1-V3)b	GemmatimoNos aurantiaca
0.00304	NF(V1-V3)b	Soil3	Soil3|NF(V1-V3)b	SphingomoNos insulae
0.003035	NF(V1-V3)b	Soil3	Soil3|NF(V1-V3)b	MicroluNotus phosphovorus
0.00303	NF(V1-V3)b	Soil3	Soil3|NF(V1-V3)b	Lacibacter sp. S13-6-6
0.00302	NF(V1-V3)b	Soil3	Soil3|NF(V1-V3)b	Defluviicoccus vanus
0.00302	NF(V1-V3)b	Soil3	Soil3|NF(V1-V3)b	Bacillus thuringiensis
0.00299	NF(V1-V3)b	Soil3	Soil3|NF(V1-V3)b	Mariniblastus fucicola
0.002885	NF(V1-V3)b	Soil3	Soil3|NF(V1-V3)b	Limnoglobus roseus
0.002855	NF(V1-V3)b	Soil3	Soil3|NF(V1-V3)b	Nitrospira sp. KM1
0.002795	NF(V1-V3)b	Soil3	Soil3|NF(V1-V3)b	Ahniella affigens
0.002775	NF(V1-V3)b	Soil3	Soil3|NF(V1-V3)b	Nordella sp. HKS 07
0.002765	NF(V1-V3)b	Soil3	Soil3|NF(V1-V3)b	Singulisphaera acidiphila
0.002735	NF(V1-V3)b	Soil3	Soil3|NF(V1-V3)b	Caldilinea aerophila
0.00272	NF(V1-V3)b	Soil3	Soil3|NF(V1-V3)b	Mucinivorans hirudinis
0.00272	NF(V1-V3)b	Soil3	Soil3|NF(V1-V3)b	Planctomyces sp. SH-PL14
0.00269	NF(V1-V3)b	Soil3	Soil3|NF(V1-V3)b	Stigmatella aurantiaca
0.002625	NF(V1-V3)b	Soil3	Soil3|NF(V1-V3)b	Nocardioides sp. HDW12B
0.00261	NF(V1-V3)b	Soil3	Soil3|NF(V1-V3)b	Staphylococcus aureus
0.00258	NF(V1-V3)b	Soil3	Soil3|NF(V1-V3)b	Marmoricola scoriae
0.002555	NF(V1-V3)b	Soil3	Soil3|NF(V1-V3)b	Taylorella equigenitalis
0.002545	NF(V1-V3)b	Soil3	Soil3|NF(V1-V3)b	Agromyces sp. MF30-A
0.00252	NF(V1-V3)b	Soil3	Soil3|NF(V1-V3)b	Chitinophaga sp. MD30
0.002515	NF(V1-V3)b	Soil3	Soil3|NF(V1-V3)b	Apibacter raozihei
0.00251	NF(V1-V3)b	Soil3	Soil3|NF(V1-V3)b	Microvirga thermotolerans
0.00249	NF(V1-V3)b	Soil3	Soil3|NF(V1-V3)b	Methyloceanibacter caenitepidi
0.00247	NF(V1-V3)b	Soil3	Soil3|NF(V1-V3)b	Chitinophaga pinensis
0.002465	NF(V1-V3)b	Soil3	Soil3|NF(V1-V3)b	Bacillus cereus
0.002455	NF(V1-V3)b	Soil3	Soil3|NF(V1-V3)b	Pseudorhodoplanes sinuspersici
0.002415	NF(V1-V3)b	Soil3	Soil3|NF(V1-V3)b	Fuerstia marisgermanicae
0.00239	NF(V1-V3)b	Soil3	Soil3|NF(V1-V3)b	Acidimicrobium ferrooxidans
0.00238	NF(V1-V3)b	Soil3	Soil3|NF(V1-V3)b	Nocardioides mesophilus
0.00238	NF(V1-V3)b	Soil3	Soil3|NF(V1-V3)b	Nocardia terpenica
0.002375	NF(V1-V3)b	Soil3	Soil3|NF(V1-V3)b	Candidatus Solibacter usitatus
0.002335	NF(V1-V3)b	Soil3	Soil3|NF(V1-V3)b	Ilumatobacter coccineus
0.00228	NF(V1-V3)b	Soil3	Soil3|NF(V1-V3)b	Xylella taiwanensis
0.002275	NF(V1-V3)b	Soil3	Soil3|NF(V1-V3)b	Flavobacterium sp. 140616W15
0.002245	NF(V1-V3)b	Soil3	Soil3|NF(V1-V3)b	Anseongella ginsenosidimutans
0.002145	NF(V1-V3)b	Soil3	Soil3|NF(V1-V3)b	Intrasporangium calvum
0.00209	NF(V1-V3)b	Soil3	Soil3|NF(V1-V3)b	Neorhizobium sp. NCHU2750
0.00207	NF(V1-V3)b	Soil3	Soil3|NF(V1-V3)b	Verrucomicrobium sp. GAS474
0.002045	NF(V1-V3)b	Soil3	Soil3|NF(V1-V3)b	Pedobacter cryoconitis
0.00199	NF(V1-V3)b	Soil3	Soil3|NF(V1-V3)b	Pirellula staleyi
0.068455	NF(V1-V3)b	Soil4	Soil4|NF(V1-V3)b	Luteitalea pratensis
0.05996	NF(V1-V3)b	Soil4	Soil4|NF(V1-V3)b	Microvirga ossetica
0.050445	NF(V1-V3)b	Soil4	Soil4|NF(V1-V3)b	Bacillus velezensis
0.03989	NF(V1-V3)b	Soil4	Soil4|NF(V1-V3)b	Symbiobacterium thermophilum
0.02834	NF(V1-V3)b	Soil4	Soil4|NF(V1-V3)b	Haliangium ochraceum
0.02204	NF(V1-V3)b	Soil4	Soil4|NF(V1-V3)b	Paludibaculum fermentans
0.020065	NF(V1-V3)b	Soil4	Soil4|NF(V1-V3)b	Sulfuritalea hydrogenivorans
0.01599	NF(V1-V3)b	Soil4	Soil4|NF(V1-V3)b	Sphaerobacter thermophilus
0.01462	NF(V1-V3)b	Soil4	Soil4|NF(V1-V3)b	Actinomarinicola tropica
0.01438	NF(V1-V3)b	Soil4	Soil4|NF(V1-V3)b	Baekduia soli
0.014065	NF(V1-V3)b	Soil4	Soil4|NF(V1-V3)b	Rhodoplanes sp. Z2-YC6860
0.011475	NF(V1-V3)b	Soil4	Soil4|NF(V1-V3)b	Tropheryma whipplei
0.01071	NF(V1-V3)b	Soil4	Soil4|NF(V1-V3)b	Nitrosospira briensis
0.010375	NF(V1-V3)b	Soil4	Soil4|NF(V1-V3)b	ComamoNos serinivorans
0.010035	NF(V1-V3)b	Soil4	Soil4|NF(V1-V3)b	Brevefilum fermentans
0.00905	NF(V1-V3)b	Soil4	Soil4|NF(V1-V3)b	Nocardia terpenica
0.008825	NF(V1-V3)b	Soil4	Soil4|NF(V1-V3)b	Kribbella qitaiheensis
0.00877	NF(V1-V3)b	Soil4	Soil4|NF(V1-V3)b	Conexibacter woesei
0.008165	NF(V1-V3)b	Soil4	Soil4|NF(V1-V3)b	GemmatimoNos aurantiaca
0.00806	NF(V1-V3)b	Soil4	Soil4|NF(V1-V3)b	Candidatus Filomicrobium marinum
0.008005	NF(V1-V3)b	Soil4	Soil4|NF(V1-V3)b	Bacillus dafuensis
0.007775	NF(V1-V3)b	Soil4	Soil4|NF(V1-V3)b	Staphylococcus pseudintermedius
0.007375	NF(V1-V3)b	Soil4	Soil4|NF(V1-V3)b	Mesorhizobium sp. 8
0.00732	NF(V1-V3)b	Soil4	Soil4|NF(V1-V3)b	Candidatus Solibacter usitatus
0.00718	NF(V1-V3)b	Soil4	Soil4|NF(V1-V3)b	Pseudolabrys taiwanensis
0.00704	NF(V1-V3)b	Soil4	Soil4|NF(V1-V3)b	Tepidiforma bonchosmolovskayae
0.006685	NF(V1-V3)b	Soil4	Soil4|NF(V1-V3)b	Corynebacterium choanis
0.00668	NF(V1-V3)b	Soil4	Soil4|NF(V1-V3)b	Nibricoccus aquaticus
0.00618	NF(V1-V3)b	Soil4	Soil4|NF(V1-V3)b	Pseudolabrys sp. FHR47
0.00597	NF(V1-V3)b	Soil4	Soil4|NF(V1-V3)b	Methyloceanibacter caenitepidi
0.005845	NF(V1-V3)b	Soil4	Soil4|NF(V1-V3)b	Oxynema sp. AP17
0.00558	NF(V1-V3)b	Soil4	Soil4|NF(V1-V3)b	Gemmatirosa kalamazoonesis
0.00547	NF(V1-V3)b	Soil4	Soil4|NF(V1-V3)b	Candidatus Koribacter versatilis
0.00544	NF(V1-V3)b	Soil4	Soil4|NF(V1-V3)b	Candidatus Desulfofervidus auxilii
0.005405	NF(V1-V3)b	Soil4	Soil4|NF(V1-V3)b	Chitinibacter sp. 2T18
0.00525	NF(V1-V3)b	Soil4	Soil4|NF(V1-V3)b	Skermanella pratensis
0.005015	NF(V1-V3)b	Soil4	Soil4|NF(V1-V3)b	Chryseolinea soli
0.004885	NF(V1-V3)b	Soil4	Soil4|NF(V1-V3)b	Neorhizobium sp. NCHU2750
0.00484	NF(V1-V3)b	Soil4	Soil4|NF(V1-V3)b	Roseimicrobium sp. ORNL1
0.00474	NF(V1-V3)b	Soil4	Soil4|NF(V1-V3)b	Phycicoccus endophyticus
0.004655	NF(V1-V3)b	Soil4	Soil4|NF(V1-V3)b	Singulisphaera acidiphila
0.004165	NF(V1-V3)b	Soil4	Soil4|NF(V1-V3)b	Hyphomicrobium denitrificans
0.00412	NF(V1-V3)b	Soil4	Soil4|NF(V1-V3)b	Taylorella equigenitalis
0.00405	NF(V1-V3)b	Soil4	Soil4|NF(V1-V3)b	Stackebrandtia Nossauensis
0.004	NF(V1-V3)b	Soil4	Soil4|NF(V1-V3)b	Gemmata obscuriglobus
0.003975	NF(V1-V3)b	Soil4	Soil4|NF(V1-V3)b	Rubrobacter xylanophilus
0.003955	NF(V1-V3)b	Soil4	Soil4|NF(V1-V3)b	GemmatimoNos phototrophica
0.00381	NF(V1-V3)b	Soil4	Soil4|NF(V1-V3)b	Lactobacillus acidipiscis
0.003755	NF(V1-V3)b	Soil4	Soil4|NF(V1-V3)b	Mariniblastus fucicola
0.0036	NF(V1-V3)b	Soil4	Soil4|NF(V1-V3)b	Steroidobacter denitrificans
0.003555	NF(V1-V3)b	Soil4	Soil4|NF(V1-V3)b	Xylella taiwanensis
0.0035	NF(V1-V3)b	Soil4	Soil4|NF(V1-V3)b	Hyphomicrobium nitrativorans
0.003465	NF(V1-V3)b	Soil4	Soil4|NF(V1-V3)b	Lactobacillus delbrueckii
0.003455	NF(V1-V3)b	Soil4	Soil4|NF(V1-V3)b	Haematospirillum jordaniae
0.00341	NF(V1-V3)b	Soil4	Soil4|NF(V1-V3)b	Rubrivivax gelatinosus
0.0034	NF(V1-V3)b	Soil4	Soil4|NF(V1-V3)b	Lacipirellula parvula
0.00333	NF(V1-V3)b	Soil4	Soil4|NF(V1-V3)b	Nitrospira defluvii
0.003255	NF(V1-V3)b	Soil4	Soil4|NF(V1-V3)b	Streptomyces lividans
0.00322	NF(V1-V3)b	Soil4	Soil4|NF(V1-V3)b	Aquicella lusitaNo
0.00319	NF(V1-V3)b	Soil4	Soil4|NF(V1-V3)b	Beijerinckia indica
0.003165	NF(V1-V3)b	Soil4	Soil4|NF(V1-V3)b	Rhodanobacter denitrificans
0.00316	NF(V1-V3)b	Soil4	Soil4|NF(V1-V3)b	Bacillus thuringiensis
0.003125	NF(V1-V3)b	Soil4	Soil4|NF(V1-V3)b	Isosphaera pallida
0.0031	NF(V1-V3)b	Soil4	Soil4|NF(V1-V3)b	Nitrospira sp. KM1
0.003055	NF(V1-V3)b	Soil4	Soil4|NF(V1-V3)b	Defluviicoccus vanus
0.00302	NF(V1-V3)b	Soil4	Soil4|NF(V1-V3)b	Bergeyella cardium
0.002945	NF(V1-V3)b	Soil4	Soil4|NF(V1-V3)b	Clostridium estertheticum
0.002855	NF(V1-V3)b	Soil4	Soil4|NF(V1-V3)b	Mucinivorans hirudinis
0.00276	NF(V1-V3)b	Soil4	Soil4|NF(V1-V3)b	Apibacter raozihei
0.00266	NF(V1-V3)b	Soil4	Soil4|NF(V1-V3)b	Microvirga thermotolerans
0.002615	NF(V1-V3)b	Soil4	Soil4|NF(V1-V3)b	Bacillus cereus
0.00259	NF(V1-V3)b	Soil4	Soil4|NF(V1-V3)b	Niabella soli
0.00257	NF(V1-V3)b	Soil4	Soil4|NF(V1-V3)b	Acidibrevibacterium fodiNoquatile
0.00249	NF(V1-V3)b	Soil4	Soil4|NF(V1-V3)b	Neorhizobium sp. SOG26
0.00248	NF(V1-V3)b	Soil4	Soil4|NF(V1-V3)b	Sandaracinus amylolyticus
0.00246	NF(V1-V3)b	Soil4	Soil4|NF(V1-V3)b	Paraflavitalea soli
0.002445	NF(V1-V3)b	Soil4	Soil4|NF(V1-V3)b	Marichromatium purpuratum
0.002435	NF(V1-V3)b	Soil4	Soil4|NF(V1-V3)b	Anseongella ginsenosidimutans
0.00239	NF(V1-V3)b	Soil4	Soil4|NF(V1-V3)b	Desulfobacca acetoxidans
0.00238	NF(V1-V3)b	Soil4	Soil4|NF(V1-V3)b	MicropruiNo glycogenica
0.00237	NF(V1-V3)b	Soil4	Soil4|NF(V1-V3)b	Caldilinea aerophila
0.002345	NF(V1-V3)b	Soil4	Soil4|NF(V1-V3)b	Nitrospira japonica
0.00233	NF(V1-V3)b	Soil4	Soil4|NF(V1-V3)b	Ilumatobacter coccineus
0.002325	NF(V1-V3)b	Soil4	Soil4|NF(V1-V3)b	Pelobacter carbinolicus
0.002295	NF(V1-V3)b	Soil4	Soil4|NF(V1-V3)b	Flavobacterium album
0.002275	NF(V1-V3)b	Soil4	Soil4|NF(V1-V3)b	PaenisporosarciNo antarctica
0.00227	NF(V1-V3)b	Soil4	Soil4|NF(V1-V3)b	Streptomyces sp. KPB2
0.00227	NF(V1-V3)b	Soil4	Soil4|NF(V1-V3)b	Methyloligella sp. GL2
0.002225	NF(V1-V3)b	Soil4	Soil4|NF(V1-V3)b	Tumebacillus avium
0.002205	NF(V1-V3)b	Soil4	Soil4|NF(V1-V3)b	Labilithrix luteola
0.00216	NF(V1-V3)b	Soil4	Soil4|NF(V1-V3)b	Nordella sp. HKS 07
0.00215	NF(V1-V3)b	Soil4	Soil4|NF(V1-V3)b	Peribacillus asahii
0.002125	NF(V1-V3)b	Soil4	Soil4|NF(V1-V3)b	Staphylococcus aureus
0.00203	NF(V1-V3)b	Soil4	Soil4|NF(V1-V3)b	Planctomyces sp. SH-PL14
0.00202	NF(V1-V3)b	Soil4	Soil4|NF(V1-V3)b	Arthrobacter sp. NEB 688
0.00202	NF(V1-V3)b	Soil4	Soil4|NF(V1-V3)b	Rubrobacter sp. SCSIO 52915
0.00197	NF(V1-V3)b	Soil4	Soil4|NF(V1-V3)b	Paenibacillus psychroresistens
0.001905	NF(V1-V3)b	Soil4	Soil4|NF(V1-V3)b	Tessaracoccus flavescens
0.001905	NF(V1-V3)b	Soil4	Soil4|NF(V1-V3)b	Limihaloglobus sulfuriphilus
0.00187	NF(V1-V3)b	Soil4	Soil4|NF(V1-V3)b	Chitinophaga caeni
0.06232	NF(V1-V3)b	Soil5	Soil5|NF(V1-V3)b	Luteitalea pratensis
0.028465	NF(V1-V3)b	Soil5	Soil5|NF(V1-V3)b	Bacillus velezensis
0.02615	NF(V1-V3)b	Soil5	Soil5|NF(V1-V3)b	Chryseolinea soli
0.02042	NF(V1-V3)b	Soil5	Soil5|NF(V1-V3)b	PusillimoNos sp. T7-7
0.016055	NF(V1-V3)b	Soil5	Soil5|NF(V1-V3)b	Gilvibacter sp. SZ-19
0.01596	NF(V1-V3)b	Soil5	Soil5|NF(V1-V3)b	Sulfuritalea hydrogenivorans
0.01571	NF(V1-V3)b	Soil5	Soil5|NF(V1-V3)b	Microvirga ossetica
0.01342	NF(V1-V3)b	Soil5	Soil5|NF(V1-V3)b	Haliangium ochraceum
0.013205	NF(V1-V3)b	Soil5	Soil5|NF(V1-V3)b	Nitrosospira briensis
0.0122	NF(V1-V3)b	Soil5	Soil5|NF(V1-V3)b	Actinomarinicola tropica
0.01094	NF(V1-V3)b	Soil5	Soil5|NF(V1-V3)b	Taylorella equigenitalis
0.01094	NF(V1-V3)b	Soil5	Soil5|NF(V1-V3)b	Conexibacter woesei
0.01079	NF(V1-V3)b	Soil5	Soil5|NF(V1-V3)b	Sphaerobacter thermophilus
0.010745	NF(V1-V3)b	Soil5	Soil5|NF(V1-V3)b	Symbiobacterium thermophilum
0.009775	NF(V1-V3)b	Soil5	Soil5|NF(V1-V3)b	Salinibacterium sp. ZJ70
0.009415	NF(V1-V3)b	Soil5	Soil5|NF(V1-V3)b	Arenibacter algicola
0.009335	NF(V1-V3)b	Soil5	Soil5|NF(V1-V3)b	Aequorivita sp. H23M31
0.00893	NF(V1-V3)b	Soil5	Soil5|NF(V1-V3)b	Rhodoplanes sp. Z2-YC6860
0.00867	NF(V1-V3)b	Soil5	Soil5|NF(V1-V3)b	Pseudolabrys sp. FHR47
0.00865	NF(V1-V3)b	Soil5	Soil5|NF(V1-V3)b	Paludibaculum fermentans
0.00812	NF(V1-V3)b	Soil5	Soil5|NF(V1-V3)b	Lacipirellula parvula
0.008105	NF(V1-V3)b	Soil5	Soil5|NF(V1-V3)b	Mesorhizobium sp. 8
0.00747	NF(V1-V3)b	Soil5	Soil5|NF(V1-V3)b	Baekduia soli
0.00725	NF(V1-V3)b	Soil5	Soil5|NF(V1-V3)b	Microterricola viridarii
0.007175	NF(V1-V3)b	Soil5	Soil5|NF(V1-V3)b	PseudoxanthomoNos suwonensis
0.0071	NF(V1-V3)b	Soil5	Soil5|NF(V1-V3)b	Rhodobacter sp. LPB0142
0.006975	NF(V1-V3)b	Soil5	Soil5|NF(V1-V3)b	Kribbella qitaiheensis
0.006795	NF(V1-V3)b	Soil5	Soil5|NF(V1-V3)b	Gemmatirosa kalamazoonesis
0.0067	NF(V1-V3)b	Soil5	Soil5|NF(V1-V3)b	Candidatus Filomicrobium marinum
0.00601	NF(V1-V3)b	Soil5	Soil5|NF(V1-V3)b	Tropheryma whipplei
0.005655	NF(V1-V3)b	Soil5	Soil5|NF(V1-V3)b	Defluviicoccus vanus
0.005435	NF(V1-V3)b	Soil5	Soil5|NF(V1-V3)b	Steroidobacter denitrificans
0.005295	NF(V1-V3)b	Soil5	Soil5|NF(V1-V3)b	Gemmata obscuriglobus
0.0052	NF(V1-V3)b	Soil5	Soil5|NF(V1-V3)b	GemmatimoNos phototrophica
0.00508	NF(V1-V3)b	Soil5	Soil5|NF(V1-V3)b	Bythopirellula goksoyri
0.005025	NF(V1-V3)b	Soil5	Soil5|NF(V1-V3)b	Flavobacterium sp. 140616W15
0.00499	NF(V1-V3)b	Soil5	Soil5|NF(V1-V3)b	Nibricoccus aquaticus
0.004965	NF(V1-V3)b	Soil5	Soil5|NF(V1-V3)b	Rubrivivax gelatinosus
0.00492	NF(V1-V3)b	Soil5	Soil5|NF(V1-V3)b	Lysobacter antibioticus
0.004795	NF(V1-V3)b	Soil5	Soil5|NF(V1-V3)b	Ilumatobacter coccineus
0.00471	NF(V1-V3)b	Soil5	Soil5|NF(V1-V3)b	Mariniblastus fucicola
0.00455	NF(V1-V3)b	Soil5	Soil5|NF(V1-V3)b	Nitrospira defluvii
0.004465	NF(V1-V3)b	Soil5	Soil5|NF(V1-V3)b	Beijerinckia indica
0.00445	NF(V1-V3)b	Soil5	Soil5|NF(V1-V3)b	Staphylococcus pseudintermedius
0.004305	NF(V1-V3)b	Soil5	Soil5|NF(V1-V3)b	Phycisphaera mikurensis
0.004245	NF(V1-V3)b	Soil5	Soil5|NF(V1-V3)b	Methylosinus trichosporium
0.004205	NF(V1-V3)b	Soil5	Soil5|NF(V1-V3)b	Streptomyces lividans
0.00404	NF(V1-V3)b	Soil5	Soil5|NF(V1-V3)b	Candidatus Nonosynbacter lyticus
0.004	NF(V1-V3)b	Soil5	Soil5|NF(V1-V3)b	Candidatus Promineofilum breve
0.00395	NF(V1-V3)b	Soil5	Soil5|NF(V1-V3)b	Bacillus dafuensis
0.003925	NF(V1-V3)b	Soil5	Soil5|NF(V1-V3)b	Sphingobacterium sp. ML3W
0.0039	NF(V1-V3)b	Soil5	Soil5|NF(V1-V3)b	Frateuria aurantia
0.003705	NF(V1-V3)b	Soil5	Soil5|NF(V1-V3)b	Salinibacterium sp. UTAS2018
0.003595	NF(V1-V3)b	Soil5	Soil5|NF(V1-V3)b	Skermanella pratensis
0.00351	NF(V1-V3)b	Soil5	Soil5|NF(V1-V3)b	Flavobacterium arcticum
0.003435	NF(V1-V3)b	Soil5	Soil5|NF(V1-V3)b	ANoerolinea sp. 'rifampicinis'
0.0034	NF(V1-V3)b	Soil5	Soil5|NF(V1-V3)b	Phenylobacterium sp. HYN0004
0.003385	NF(V1-V3)b	Soil5	Soil5|NF(V1-V3)b	PaNocibacter ginsenosidivorans
0.00337	NF(V1-V3)b	Soil5	Soil5|NF(V1-V3)b	GemmatimoNos aurantiaca
0.00331	NF(V1-V3)b	Soil5	Soil5|NF(V1-V3)b	Tepidiforma bonchosmolovskayae
0.003285	NF(V1-V3)b	Soil5	Soil5|NF(V1-V3)b	Singulisphaera acidiphila
0.003285	NF(V1-V3)b	Soil5	Soil5|NF(V1-V3)b	Saprospira grandis
0.00325	NF(V1-V3)b	Soil5	Soil5|NF(V1-V3)b	Rubrobacter xylanophilus
0.003215	NF(V1-V3)b	Soil5	Soil5|NF(V1-V3)b	Phycicoccus endophyticus
0.00318	NF(V1-V3)b	Soil5	Soil5|NF(V1-V3)b	Sandaracinus amylolyticus
0.00308	NF(V1-V3)b	Soil5	Soil5|NF(V1-V3)b	Fuerstia marisgermanicae
0.003065	NF(V1-V3)b	Soil5	Soil5|NF(V1-V3)b	Acinetobacter wanghuae
0.003055	NF(V1-V3)b	Soil5	Soil5|NF(V1-V3)b	Haematospirillum jordaniae
0.003055	NF(V1-V3)b	Soil5	Soil5|NF(V1-V3)b	Arsenophonus Nosoniae
0.003005	NF(V1-V3)b	Soil5	Soil5|NF(V1-V3)b	Allopseudarcicella aquatilis
0.002955	NF(V1-V3)b	Soil5	Soil5|NF(V1-V3)b	Ottowia sp. oral taxon 894
0.002885	NF(V1-V3)b	Soil5	Soil5|NF(V1-V3)b	Methyloceanibacter caenitepidi
0.00281	NF(V1-V3)b	Soil5	Soil5|NF(V1-V3)b	Pedobacter sp. SW-16
0.00275	NF(V1-V3)b	Soil5	Soil5|NF(V1-V3)b	Rhodanobacter denitrificans
0.0027	NF(V1-V3)b	Soil5	Soil5|NF(V1-V3)b	Neorhizobium sp. SOG26
0.00264	NF(V1-V3)b	Soil5	Soil5|NF(V1-V3)b	Mariniflexile sp. TRM1-10
0.002615	NF(V1-V3)b	Soil5	Soil5|NF(V1-V3)b	Chitinophaga caeni
0.00259	NF(V1-V3)b	Soil5	Soil5|NF(V1-V3)b	Candidatus Desulfofervidus auxilii
0.002565	NF(V1-V3)b	Soil5	Soil5|NF(V1-V3)b	Bordetella avium
0.002525	NF(V1-V3)b	Soil5	Soil5|NF(V1-V3)b	Luteolibacter sp. G-1-1-1
0.002525	NF(V1-V3)b	Soil5	Soil5|NF(V1-V3)b	Isosphaera pallida
0.002515	NF(V1-V3)b	Soil5	Soil5|NF(V1-V3)b	Dolosigranulum pigrum
0.002515	NF(V1-V3)b	Soil5	Soil5|NF(V1-V3)b	Labilithrix luteola
0.002465	NF(V1-V3)b	Soil5	Soil5|NF(V1-V3)b	Flavisolibacter ginsenosidimutans
0.0024	NF(V1-V3)b	Soil5	Soil5|NF(V1-V3)b	Agromyces sp. MF30-A
0.00239	NF(V1-V3)b	Soil5	Soil5|NF(V1-V3)b	Litoreibacter sp. LN3S51
0.002355	NF(V1-V3)b	Soil5	Soil5|NF(V1-V3)b	Blastococcus saxobsidens
0.002345	NF(V1-V3)b	Soil5	Soil5|NF(V1-V3)b	Brevefilum fermentans
0.00233	NF(V1-V3)b	Soil5	Soil5|NF(V1-V3)b	Lacibacter sp. S13-6-6
0.00228	NF(V1-V3)b	Soil5	Soil5|NF(V1-V3)b	Corynebacterium choanis
0.00227	NF(V1-V3)b	Soil5	Soil5|NF(V1-V3)b	MicropruiNo glycogenica
0.002265	NF(V1-V3)b	Soil5	Soil5|NF(V1-V3)b	Tuwongella immobilis
0.002255	NF(V1-V3)b	Soil5	Soil5|NF(V1-V3)b	ThiomoNos sp. X19
0.002255	NF(V1-V3)b	Soil5	Soil5|NF(V1-V3)b	Niabella soli
0.002245	NF(V1-V3)b	Soil5	Soil5|NF(V1-V3)b	Aequorivita sublithincola
0.00222	NF(V1-V3)b	Soil5	Soil5|NF(V1-V3)b	PseudoxanthomoNos mexicaNo
0.00222	NF(V1-V3)b	Soil5	Soil5|NF(V1-V3)b	Aureitalea sp. RR4-38
0.002205	NF(V1-V3)b	Soil5	Soil5|NF(V1-V3)b	Flavobacterium sp. HYN0086
0.002195	NF(V1-V3)b	Soil5	Soil5|NF(V1-V3)b	Paraflavitalea soli
0.002185	NF(V1-V3)b	Soil5	Soil5|NF(V1-V3)b	Staphylococcus aureus
0.11822	NF(V1-V3)b	Soil6	Soil6|NF(V1-V3)b	Luteitalea pratensis
0.04552	NF(V1-V3)b	Soil6	Soil6|NF(V1-V3)b	Microvirga ossetica
0.033285	NF(V1-V3)b	Soil6	Soil6|NF(V1-V3)b	Rhodoplanes sp. Z2-YC6860
0.028915	NF(V1-V3)b	Soil6	Soil6|NF(V1-V3)b	Haliangium ochraceum
0.028875	NF(V1-V3)b	Soil6	Soil6|NF(V1-V3)b	Tropheryma whipplei
0.026345	NF(V1-V3)b	Soil6	Soil6|NF(V1-V3)b	Bacillus velezensis
0.024305	NF(V1-V3)b	Soil6	Soil6|NF(V1-V3)b	Actinomarinicola tropica
0.02006	NF(V1-V3)b	Soil6	Soil6|NF(V1-V3)b	Baekduia soli
0.018495	NF(V1-V3)b	Soil6	Soil6|NF(V1-V3)b	Symbiobacterium thermophilum
0.017205	NF(V1-V3)b	Soil6	Soil6|NF(V1-V3)b	Conexibacter woesei
0.01455	NF(V1-V3)b	Soil6	Soil6|NF(V1-V3)b	Roseimicrobium sp. ORNL1
0.01419	NF(V1-V3)b	Soil6	Soil6|NF(V1-V3)b	Nitrospira sp. KM1
0.012845	NF(V1-V3)b	Soil6	Soil6|NF(V1-V3)b	Candidatus Filomicrobium marinum
0.01179	NF(V1-V3)b	Soil6	Soil6|NF(V1-V3)b	Methyloceanibacter caenitepidi
0.0114	NF(V1-V3)b	Soil6	Soil6|NF(V1-V3)b	Nocardia terpenica
0.01028	NF(V1-V3)b	Soil6	Soil6|NF(V1-V3)b	Gemmata obscuriglobus
0.00983	NF(V1-V3)b	Soil6	Soil6|NF(V1-V3)b	Sulfuritalea hydrogenivorans
0.009375	NF(V1-V3)b	Soil6	Soil6|NF(V1-V3)b	Kribbella qitaiheensis
0.009195	NF(V1-V3)b	Soil6	Soil6|NF(V1-V3)b	Chryseolinea soli
0.008395	NF(V1-V3)b	Soil6	Soil6|NF(V1-V3)b	Brevefilum fermentans
0.007835	NF(V1-V3)b	Soil6	Soil6|NF(V1-V3)b	Pseudolabrys sp. FHR47
0.007485	NF(V1-V3)b	Soil6	Soil6|NF(V1-V3)b	Beijerinckia indica
0.007405	NF(V1-V3)b	Soil6	Soil6|NF(V1-V3)b	Corynebacterium choanis
0.00736	NF(V1-V3)b	Soil6	Soil6|NF(V1-V3)b	Hyphomicrobium nitrativorans
0.00736	NF(V1-V3)b	Soil6	Soil6|NF(V1-V3)b	Paludibaculum fermentans
0.00713	NF(V1-V3)b	Soil6	Soil6|NF(V1-V3)b	Phycicoccus endophyticus
0.007085	NF(V1-V3)b	Soil6	Soil6|NF(V1-V3)b	Chloracidobacterium thermophilum
0.00706	NF(V1-V3)b	Soil6	Soil6|NF(V1-V3)b	Candidatus Desulfofervidus auxilii
0.006445	NF(V1-V3)b	Soil6	Soil6|NF(V1-V3)b	Bacillus dafuensis
0.006055	NF(V1-V3)b	Soil6	Soil6|NF(V1-V3)b	Haematospirillum jordaniae
0.005535	NF(V1-V3)b	Soil6	Soil6|NF(V1-V3)b	Steroidobacter denitrificans
0.005275	NF(V1-V3)b	Soil6	Soil6|NF(V1-V3)b	Lactobacillus acidipiscis
0.005065	NF(V1-V3)b	Soil6	Soil6|NF(V1-V3)b	Defluviicoccus vanus
0.00491	NF(V1-V3)b	Soil6	Soil6|NF(V1-V3)b	Labilithrix luteola
0.004895	NF(V1-V3)b	Soil6	Soil6|NF(V1-V3)b	Rubrivivax gelatinosus
0.004875	NF(V1-V3)b	Soil6	Soil6|NF(V1-V3)b	Flavobacterium sp. 140616W15
0.004775	NF(V1-V3)b	Soil6	Soil6|NF(V1-V3)b	Candidatus Solibacter usitatus
0.00469	NF(V1-V3)b	Soil6	Soil6|NF(V1-V3)b	Verrucomicrobium sp. GAS474
0.004535	NF(V1-V3)b	Soil6	Soil6|NF(V1-V3)b	MicroluNotus phosphovorus
0.004525	NF(V1-V3)b	Soil6	Soil6|NF(V1-V3)b	Chitinibacter sp. 2T18
0.00451	NF(V1-V3)b	Soil6	Soil6|NF(V1-V3)b	Lacipirellula parvula
0.004365	NF(V1-V3)b	Soil6	Soil6|NF(V1-V3)b	Ilumatobacter coccineus
0.00416	NF(V1-V3)b	Soil6	Soil6|NF(V1-V3)b	Streptomyces lividans
0.00405	NF(V1-V3)b	Soil6	Soil6|NF(V1-V3)b	Apibacter raozihei
0.00399	NF(V1-V3)b	Soil6	Soil6|NF(V1-V3)b	Tepidiforma bonchosmolovskayae
0.00393	NF(V1-V3)b	Soil6	Soil6|NF(V1-V3)b	Mycolicibacterium pulveris
0.00384	NF(V1-V3)b	Soil6	Soil6|NF(V1-V3)b	Methyloligella sp. GL2
0.00384	NF(V1-V3)b	Soil6	Soil6|NF(V1-V3)b	Acidimicrobium ferrooxidans
0.00378	NF(V1-V3)b	Soil6	Soil6|NF(V1-V3)b	Staphylococcus pseudintermedius
0.003715	NF(V1-V3)b	Soil6	Soil6|NF(V1-V3)b	Lactobacillus delbrueckii
0.003635	NF(V1-V3)b	Soil6	Soil6|NF(V1-V3)b	Sandaracinus amylolyticus
0.003595	NF(V1-V3)b	Soil6	Soil6|NF(V1-V3)b	Geoalkalibacter subterraneus
0.00337	NF(V1-V3)b	Soil6	Soil6|NF(V1-V3)b	Staphylococcus aureus
0.003335	NF(V1-V3)b	Soil6	Soil6|NF(V1-V3)b	Niabella soli
0.003315	NF(V1-V3)b	Soil6	Soil6|NF(V1-V3)b	Rubrobacter xylanophilus
0.00328	NF(V1-V3)b	Soil6	Soil6|NF(V1-V3)b	Limnoglobus roseus
0.00326	NF(V1-V3)b	Soil6	Soil6|NF(V1-V3)b	Stackebrandtia Nossauensis
0.00322	NF(V1-V3)b	Soil6	Soil6|NF(V1-V3)b	Fuerstia marisgermanicae
0.0032	NF(V1-V3)b	Soil6	Soil6|NF(V1-V3)b	Ottowia sp. oral taxon 894
0.003195	NF(V1-V3)b	Soil6	Soil6|NF(V1-V3)b	Oxynema sp. AP17
0.00317	NF(V1-V3)b	Soil6	Soil6|NF(V1-V3)b	Mariniblastus fucicola
0.003165	NF(V1-V3)b	Soil6	Soil6|NF(V1-V3)b	Pimelobacter simplex
0.003165	NF(V1-V3)b	Soil6	Soil6|NF(V1-V3)b	Synechococcus sp. JA-3-3Ab
0.00311	NF(V1-V3)b	Soil6	Soil6|NF(V1-V3)b	Nordella sp. HKS 07
0.003085	NF(V1-V3)b	Soil6	Soil6|NF(V1-V3)b	Neorhizobium sp. NCHU2750
0.002995	NF(V1-V3)b	Soil6	Soil6|NF(V1-V3)b	Pelolinea submariNo
0.00297	NF(V1-V3)b	Soil6	Soil6|NF(V1-V3)b	Taylorella equigenitalis
0.002965	NF(V1-V3)b	Soil6	Soil6|NF(V1-V3)b	Nitrospira defluvii
0.00294	NF(V1-V3)b	Soil6	Soil6|NF(V1-V3)b	Thermodesulfovibrio yellowstonii
0.00285	NF(V1-V3)b	Soil6	Soil6|NF(V1-V3)b	PseudomoNos putida
0.002725	NF(V1-V3)b	Soil6	Soil6|NF(V1-V3)b	MicropruiNo glycogenica
0.00262	NF(V1-V3)b	Soil6	Soil6|NF(V1-V3)b	Limihaloglobus sulfuriphilus
0.00261	NF(V1-V3)b	Soil6	Soil6|NF(V1-V3)b	Desulfococcus multivorans
0.00261	NF(V1-V3)b	Soil6	Soil6|NF(V1-V3)b	Pelobacter carbinolicus
0.002585	NF(V1-V3)b	Soil6	Soil6|NF(V1-V3)b	Gemmatirosa kalamazoonesis
0.00256	NF(V1-V3)b	Soil6	Soil6|NF(V1-V3)b	Sphaerobacter thermophilus
0.0023	NF(V1-V3)b	Soil6	Soil6|NF(V1-V3)b	Rhodobacter sp. LPB0142
0.00216	NF(V1-V3)b	Soil6	Soil6|NF(V1-V3)b	Lacibacter sp. S13-6-6
0.00213	NF(V1-V3)b	Soil6	Soil6|NF(V1-V3)b	Rubrobacter sp. SCSIO 52915
0.00211	NF(V1-V3)b	Soil6	Soil6|NF(V1-V3)b	Mycolicibacterium fallax
0.00208	NF(V1-V3)b	Soil6	Soil6|NF(V1-V3)b	Friedmanniella luteola
0.001985	NF(V1-V3)b	Soil6	Soil6|NF(V1-V3)b	Singulisphaera acidiphila
0.00197	NF(V1-V3)b	Soil6	Soil6|NF(V1-V3)b	Variibacter gotjawalensis
0.00196	NF(V1-V3)b	Soil6	Soil6|NF(V1-V3)b	Blastochloris viridis
0.00196	NF(V1-V3)b	Soil6	Soil6|NF(V1-V3)b	Paraflavitalea soli
0.00194	NF(V1-V3)b	Soil6	Soil6|NF(V1-V3)b	Sorangium cellulosum
0.001935	NF(V1-V3)b	Soil6	Soil6|NF(V1-V3)b	ComamoNos serinivorans
0.001915	NF(V1-V3)b	Soil6	Soil6|NF(V1-V3)b	Saprospira grandis
0.001835	NF(V1-V3)b	Soil6	Soil6|NF(V1-V3)b	Phycisphaera mikurensis
0.001835	NF(V1-V3)b	Soil6	Soil6|NF(V1-V3)b	Nibricoccus aquaticus
0.001755	NF(V1-V3)b	Soil6	Soil6|NF(V1-V3)b	Tuwongella immobilis
0.001745	NF(V1-V3)b	Soil6	Soil6|NF(V1-V3)b	Mycolicibacterium gadium
0.001745	NF(V1-V3)b	Soil6	Soil6|NF(V1-V3)b	Clostridium estertheticum
0.00171	NF(V1-V3)b	Soil6	Soil6|NF(V1-V3)b	Dolosigranulum pigrum
0.00171	NF(V1-V3)b	Soil6	Soil6|NF(V1-V3)b	GemmatimoNos aurantiaca
0.001705	NF(V1-V3)b	Soil6	Soil6|NF(V1-V3)b	GemmatimoNos phototrophica
0.001705	NF(V1-V3)b	Soil6	Soil6|NF(V1-V3)b	AureimoNos sp. LMG 31693
0.0017	NF(V1-V3)b	Soil6	Soil6|NF(V1-V3)b	Candidatus Koribacter versatilis
0.001675	NF(V1-V3)b	Soil6	Soil6|NF(V1-V3)b	Tessaracoccus timonensis
0.001655	NF(V1-V3)b	Soil6	Soil6|NF(V1-V3)b	Desulfobacca acetoxidans
0.07384	NF(V4)b	Soil1	Soil1|NF(V4)b	Escherichia coli
0.0388	NF(V4)b	Soil1	Soil1|NF(V4)b	Bacillus thuringiensis
0.035595	NF(V4)b	Soil1	Soil1|NF(V4)b	Luteitalea pratensis
0.03334	NF(V4)b	Soil1	Soil1|NF(V4)b	Burkholderia pseudomallei
0.02664	NF(V4)b	Soil1	Soil1|NF(V4)b	Vitreoscilla sp. C1
0.023785	NF(V4)b	Soil1	Soil1|NF(V4)b	Lancefieldella parvula
0.020525	NF(V4)b	Soil1	Soil1|NF(V4)b	Chryseolinea soli
0.01629	NF(V4)b	Soil1	Soil1|NF(V4)b	Klebsiella pneumoniae
0.015315	NF(V4)b	Soil1	Soil1|NF(V4)b	Leptospirillum ferrooxidans
0.015205	NF(V4)b	Soil1	Soil1|NF(V4)b	Proteus mirabilis
0.01482	NF(V4)b	Soil1	Soil1|NF(V4)b	Chloracidobacterium thermophilum
0.01476	NF(V4)b	Soil1	Soil1|NF(V4)b	ANoerolinea thermophila
0.014485	NF(V4)b	Soil1	Soil1|NF(V4)b	Oenococcus kitaharae
0.012265	NF(V4)b	Soil1	Soil1|NF(V4)b	Cellvibrio sp. PSBB006
0.01198	NF(V4)b	Soil1	Soil1|NF(V4)b	Immundisolibacter cernigliae
0.009575	NF(V4)b	Soil1	Soil1|NF(V4)b	Rubrobacter sp. SCSIO 52909
0.0091	NF(V4)b	Soil1	Soil1|NF(V4)b	Clostridium estertheticum
0.00844	NF(V4)b	Soil1	Soil1|NF(V4)b	Pelolinea submariNo
0.00796	NF(V4)b	Soil1	Soil1|NF(V4)b	Sorangium cellulosum
0.00776	NF(V4)b	Soil1	Soil1|NF(V4)b	Rhodoplanes sp. Z2-YC6860
0.007685	NF(V4)b	Soil1	Soil1|NF(V4)b	Syntrophobacter fumaroxidans
0.00766	NF(V4)b	Soil1	Soil1|NF(V4)b	ANoerolinea sp. 'rifampicinis'
0.00759	NF(V4)b	Soil1	Soil1|NF(V4)b	Syntrophus aciditrophicus
0.00759	NF(V4)b	Soil1	Soil1|NF(V4)b	Haliangium ochraceum
0.007545	NF(V4)b	Soil1	Soil1|NF(V4)b	Verrucomicrobium sp. GAS474
0.00752	NF(V4)b	Soil1	Soil1|NF(V4)b	Desulfosporosinus meridiei
0.00752	NF(V4)b	Soil1	Soil1|NF(V4)b	IgNovibacterium album
0.00747	NF(V4)b	Soil1	Soil1|NF(V4)b	GemmatimoNos phototrophica
0.00739	NF(V4)b	Soil1	Soil1|NF(V4)b	Devosia sp. MC521
0.007195	NF(V4)b	Soil1	Soil1|NF(V4)b	Bythopirellula goksoyri
0.00714	NF(V4)b	Soil1	Soil1|NF(V4)b	Paludibaculum fermentans
0.00705	NF(V4)b	Soil1	Soil1|NF(V4)b	Pirellula staleyi
0.006735	NF(V4)b	Soil1	Soil1|NF(V4)b	Brevefilum fermentans
0.005975	NF(V4)b	Soil1	Soil1|NF(V4)b	Vibrio sp. THAF191c
0.00583	NF(V4)b	Soil1	Soil1|NF(V4)b	Niabella soli
0.00562	NF(V4)b	Soil1	Soil1|NF(V4)b	Ornithobacterium rhinotracheale
0.00553	NF(V4)b	Soil1	Soil1|NF(V4)b	Paraflavitalea soli
0.005425	NF(V4)b	Soil1	Soil1|NF(V4)b	Bacillus sp. 1NLA3E
0.00513	NF(V4)b	Soil1	Soil1|NF(V4)b	Planctomyces sp. SH-PL14
0.00496	NF(V4)b	Soil1	Soil1|NF(V4)b	Bremerella volcania
0.004925	NF(V4)b	Soil1	Soil1|NF(V4)b	Candidatus Promineofilum breve
0.004905	NF(V4)b	Soil1	Soil1|NF(V4)b	Desulfocapsa sulfexigens
0.004785	NF(V4)b	Soil1	Soil1|NF(V4)b	Sulfuritortus calidifontis
0.00466	NF(V4)b	Soil1	Soil1|NF(V4)b	Minicystis rosea
0.00451	NF(V4)b	Soil1	Soil1|NF(V4)b	PseudomoNos aeruginosa
0.004485	NF(V4)b	Soil1	Soil1|NF(V4)b	Nitrospira defluvii
0.004365	NF(V4)b	Soil1	Soil1|NF(V4)b	Labrys sp. KNU-23
0.004335	NF(V4)b	Soil1	Soil1|NF(V4)b	Deinococcus proteolyticus
0.004245	NF(V4)b	Soil1	Soil1|NF(V4)b	Legionella waltersii
0.00412	NF(V4)b	Soil1	Soil1|NF(V4)b	Devosia sp. I507
0.004065	NF(V4)b	Soil1	Soil1|NF(V4)b	Spiroplasma taiwanense
0.00405	NF(V4)b	Soil1	Soil1|NF(V4)b	Lacunisphaera limnophila
0.003965	NF(V4)b	Soil1	Soil1|NF(V4)b	Pseudorhodoplanes sinuspersici
0.00395	NF(V4)b	Soil1	Soil1|NF(V4)b	DesulfuromoNos soudanensis
0.003795	NF(V4)b	Soil1	Soil1|NF(V4)b	AlienimoNos californiensis
0.00372	NF(V4)b	Soil1	Soil1|NF(V4)b	Sandaracinus amylolyticus
0.00367	NF(V4)b	Soil1	Soil1|NF(V4)b	Thermomicrobium roseum
0.00366	NF(V4)b	Soil1	Soil1|NF(V4)b	Thermobaculum terrenum
0.00357	NF(V4)b	Soil1	Soil1|NF(V4)b	Tuwongella immobilis
0.00354	NF(V4)b	Soil1	Soil1|NF(V4)b	Mesorhizobium sp. Pch-S
0.003535	NF(V4)b	Soil1	Soil1|NF(V4)b	Aquicella siphonis
0.00343	NF(V4)b	Soil1	Soil1|NF(V4)b	Roseimicrobium sp. ORNL1
0.00341	NF(V4)b	Soil1	Soil1|NF(V4)b	Desulfobacca acetoxidans
0.00341	NF(V4)b	Soil1	Soil1|NF(V4)b	Haliscomenobacter hydrossis
0.00336	NF(V4)b	Soil1	Soil1|NF(V4)b	Simkania negevensis
0.003345	NF(V4)b	Soil1	Soil1|NF(V4)b	PseudomoNos sp. C27(2019)
0.0033	NF(V4)b	Soil1	Soil1|NF(V4)b	Sanguibacter sp. HDW7
0.00328	NF(V4)b	Soil1	Soil1|NF(V4)b	Hyphomicrobium denitrificans
0.003235	NF(V4)b	Soil1	Soil1|NF(V4)b	Phycisphaera mikurensis
0.00323	NF(V4)b	Soil1	Soil1|NF(V4)b	Hypericibacter adhaerens
0.003225	NF(V4)b	Soil1	Soil1|NF(V4)b	Candidatus Solibacter usitatus
0.003165	NF(V4)b	Soil1	Soil1|NF(V4)b	Sulfuritalea hydrogenivorans
0.003	NF(V4)b	Soil1	Soil1|NF(V4)b	Steroidobacter denitrificans
0.003	NF(V4)b	Soil1	Soil1|NF(V4)b	Geobacter pickeringii
0.00295	NF(V4)b	Soil1	Soil1|NF(V4)b	Opitutus terrae
0.00295	NF(V4)b	Soil1	Soil1|NF(V4)b	Thiobacillus denitrificans
0.00293	NF(V4)b	Soil1	Soil1|NF(V4)b	Halioglobus pacificus
0.0029	NF(V4)b	Soil1	Soil1|NF(V4)b	Ruthenibacterium lactatiformans
0.00288	NF(V4)b	Soil1	Soil1|NF(V4)b	Desulfobulbus propionicus
0.00288	NF(V4)b	Soil1	Soil1|NF(V4)b	Woeseia oceani
0.00279	NF(V4)b	Soil1	Soil1|NF(V4)b	Gemmatirosa kalamazoonesis
0.00276	NF(V4)b	Soil1	Soil1|NF(V4)b	Mycobacterium tuberculosis
0.002755	NF(V4)b	Soil1	Soil1|NF(V4)b	Basilea psittacipulmonis
0.002745	NF(V4)b	Soil1	Soil1|NF(V4)b	Alistipes sp. dk3624
0.00273	NF(V4)b	Soil1	Soil1|NF(V4)b	Leptospira biflexa
0.002505	NF(V4)b	Soil1	Soil1|NF(V4)b	Neochlamydia sp. S13
0.002475	NF(V4)b	Soil1	Soil1|NF(V4)b	Desulfarculus baarsii
0.00237	NF(V4)b	Soil1	Soil1|NF(V4)b	Piscirickettsia salmonis
0.00236	NF(V4)b	Soil1	Soil1|NF(V4)b	Actinomarinicola tropica
0.002305	NF(V4)b	Soil1	Soil1|NF(V4)b	Stigmatella aurantiaca
0.0023	NF(V4)b	Soil1	Soil1|NF(V4)b	Devosia sp. A16
0.00227	NF(V4)b	Soil1	Soil1|NF(V4)b	NitrosomoNos stercoris
0.002225	NF(V4)b	Soil1	Soil1|NF(V4)b	Methylosinus trichosporium
0.00221	NF(V4)b	Soil1	Soil1|NF(V4)b	Halobacteriovorax sp. BALOs_7
0.002205	NF(V4)b	Soil1	Soil1|NF(V4)b	Tepidiforma bonchosmolovskayae
0.00219	NF(V4)b	Soil1	Soil1|NF(V4)b	Gemmata obscuriglobus
0.002185	NF(V4)b	Soil1	Soil1|NF(V4)b	Methylobacterium sp. DM1
0.002125	NF(V4)b	Soil1	Soil1|NF(V4)b	Thermobispora bispora
0.00212	NF(V4)b	Soil1	Soil1|NF(V4)b	Maritalea myrionectae
0.002085	NF(V4)b	Soil1	Soil1|NF(V4)b	Labilithrix luteola
0.135645	NF(V4)b	Soil2	Soil2|NF(V4)b	Oenococcus kitaharae
0.054445	NF(V4)b	Soil2	Soil2|NF(V4)b	Chloracidobacterium thermophilum
0.05307	NF(V4)b	Soil2	Soil2|NF(V4)b	Escherichia coli
0.04015	NF(V4)b	Soil2	Soil2|NF(V4)b	Lancefieldella parvula
0.0379	NF(V4)b	Soil2	Soil2|NF(V4)b	Luteitalea pratensis
0.03604	NF(V4)b	Soil2	Soil2|NF(V4)b	Bacillus thuringiensis
0.02945	NF(V4)b	Soil2	Soil2|NF(V4)b	Klebsiella pneumoniae
0.01994	NF(V4)b	Soil2	Soil2|NF(V4)b	Rubrobacter sp. SCSIO 52909
0.017935	NF(V4)b	Soil2	Soil2|NF(V4)b	Proteus mirabilis
0.01294	NF(V4)b	Soil2	Soil2|NF(V4)b	Desulfosporosinus meridiei
0.01268	NF(V4)b	Soil2	Soil2|NF(V4)b	GemmatimoNos phototrophica
0.01226	NF(V4)b	Soil2	Soil2|NF(V4)b	Chryseolinea soli
0.012035	NF(V4)b	Soil2	Soil2|NF(V4)b	Burkholderia pseudomallei
0.011855	NF(V4)b	Soil2	Soil2|NF(V4)b	Immundisolibacter cernigliae
0.009645	NF(V4)b	Soil2	Soil2|NF(V4)b	Roseimicrobium sp. ORNL1
0.00956	NF(V4)b	Soil2	Soil2|NF(V4)b	Bacillus sp. 1NLA3E
0.007805	NF(V4)b	Soil2	Soil2|NF(V4)b	Verrucomicrobium sp. GAS474
0.007785	NF(V4)b	Soil2	Soil2|NF(V4)b	Devosia sp. MC521
0.00759	NF(V4)b	Soil2	Soil2|NF(V4)b	Vitreoscilla sp. C1
0.007525	NF(V4)b	Soil2	Soil2|NF(V4)b	Bacillus sp. Y1
0.00724	NF(V4)b	Soil2	Soil2|NF(V4)b	Haliangium ochraceum
0.00719	NF(V4)b	Soil2	Soil2|NF(V4)b	Nitrospira japonica
0.00711	NF(V4)b	Soil2	Soil2|NF(V4)b	Pseudorhodoplanes sinuspersici
0.00693	NF(V4)b	Soil2	Soil2|NF(V4)b	MicroluNotus phosphovorus
0.00668	NF(V4)b	Soil2	Soil2|NF(V4)b	Christensenella minuta
0.006525	NF(V4)b	Soil2	Soil2|NF(V4)b	Candidatus Xiphinematobacter sp. Idaho Grape
0.0065	NF(V4)b	Soil2	Soil2|NF(V4)b	Pirellula staleyi
0.006	NF(V4)b	Soil2	Soil2|NF(V4)b	Nitrospira defluvii
0.005925	NF(V4)b	Soil2	Soil2|NF(V4)b	Paraflavitalea soli
0.00574	NF(V4)b	Soil2	Soil2|NF(V4)b	Mesorhizobium sp. Pch-S
0.005375	NF(V4)b	Soil2	Soil2|NF(V4)b	Xanthobacter autotrophicus
0.00499	NF(V4)b	Soil2	Soil2|NF(V4)b	Staphylococcus caprae
0.004865	NF(V4)b	Soil2	Soil2|NF(V4)b	Sulfuritalea hydrogenivorans
0.00479	NF(V4)b	Soil2	Soil2|NF(V4)b	Bremerella volcania
0.00458	NF(V4)b	Soil2	Soil2|NF(V4)b	Gemmata obscuriglobus
0.00451	NF(V4)b	Soil2	Soil2|NF(V4)b	Streptomyces albidoflavus
0.004475	NF(V4)b	Soil2	Soil2|NF(V4)b	Ornithobacterium rhinotracheale
0.00445	NF(V4)b	Soil2	Soil2|NF(V4)b	Devosia ginsengisoli
0.00416	NF(V4)b	Soil2	Soil2|NF(V4)b	Pelolinea submariNo
0.004125	NF(V4)b	Soil2	Soil2|NF(V4)b	Hyphomicrobium denitrificans
0.00404	NF(V4)b	Soil2	Soil2|NF(V4)b	Mycobacterium noviomagense
0.004035	NF(V4)b	Soil2	Soil2|NF(V4)b	PseudomoNos aeruginosa
0.003975	NF(V4)b	Soil2	Soil2|NF(V4)b	Bythopirellula goksoyri
0.003965	NF(V4)b	Soil2	Soil2|NF(V4)b	Magnetococcus marinus
0.003795	NF(V4)b	Soil2	Soil2|NF(V4)b	Sorangium cellulosum
0.003695	NF(V4)b	Soil2	Soil2|NF(V4)b	Paludibaculum fermentans
0.003585	NF(V4)b	Soil2	Soil2|NF(V4)b	Niabella soli
0.00353	NF(V4)b	Soil2	Soil2|NF(V4)b	Candidatus Solibacter usitatus
0.00351	NF(V4)b	Soil2	Soil2|NF(V4)b	Rhodoplanes sp. Z2-YC6860
0.00349	NF(V4)b	Soil2	Soil2|NF(V4)b	Actinomarinicola tropica
0.003395	NF(V4)b	Soil2	Soil2|NF(V4)b	AlienimoNos californiensis
0.00336	NF(V4)b	Soil2	Soil2|NF(V4)b	Methylobacterium sp. DM1
0.003345	NF(V4)b	Soil2	Soil2|NF(V4)b	Thermomicrobium roseum
0.00331	NF(V4)b	Soil2	Soil2|NF(V4)b	Phycisphaera mikurensis
0.0033	NF(V4)b	Soil2	Soil2|NF(V4)b	Limnoglobus roseus
0.003295	NF(V4)b	Soil2	Soil2|NF(V4)b	Oligotropha carboxidovorans
0.00318	NF(V4)b	Soil2	Soil2|NF(V4)b	SolimoNos sp. K1W22B-7
0.00311	NF(V4)b	Soil2	Soil2|NF(V4)b	Steroidobacter denitrificans
0.003065	NF(V4)b	Soil2	Soil2|NF(V4)b	Planctomyces sp. SH-PL14
0.003035	NF(V4)b	Soil2	Soil2|NF(V4)b	Tuwongella immobilis
0.002965	NF(V4)b	Soil2	Soil2|NF(V4)b	Lacipirellula parvula
0.00291	NF(V4)b	Soil2	Soil2|NF(V4)b	Aquicella siphonis
0.00282	NF(V4)b	Soil2	Soil2|NF(V4)b	Spiroplasma taiwanense
0.002805	NF(V4)b	Soil2	Soil2|NF(V4)b	Marinithermus hydrothermalis
0.002745	NF(V4)b	Soil2	Soil2|NF(V4)b	RhodopseudomoNos palustris
0.002705	NF(V4)b	Soil2	Soil2|NF(V4)b	Opitutus terrae
0.002675	NF(V4)b	Soil2	Soil2|NF(V4)b	Thermobispora bispora
0.002665	NF(V4)b	Soil2	Soil2|NF(V4)b	Rhodocytophaga sp. 172606-1
0.00261	NF(V4)b	Soil2	Soil2|NF(V4)b	Verrucomicrobium spinosum
0.00257	NF(V4)b	Soil2	Soil2|NF(V4)b	Skermanella pratensis
0.002515	NF(V4)b	Soil2	Soil2|NF(V4)b	Gemmatirosa kalamazoonesis
0.002485	NF(V4)b	Soil2	Soil2|NF(V4)b	Cobetia sp. L2A1
0.002485	NF(V4)b	Soil2	Soil2|NF(V4)b	ANoerolinea sp. 'rifampicinis'
0.002475	NF(V4)b	Soil2	Soil2|NF(V4)b	Candidatus Promineofilum breve
0.00245	NF(V4)b	Soil2	Soil2|NF(V4)b	Metabacillus sp. KUDC1714
0.00236	NF(V4)b	Soil2	Soil2|NF(V4)b	Niabella ginsenosidivorans
0.00236	NF(V4)b	Soil2	Soil2|NF(V4)b	Vibrio sp. THAF191d
0.00235	NF(V4)b	Soil2	Soil2|NF(V4)b	FimbriimoNos ginsengisoli
0.00235	NF(V4)b	Soil2	Soil2|NF(V4)b	Singulisphaera acidiphila
0.00231	NF(V4)b	Soil2	Soil2|NF(V4)b	Sandaracinus amylolyticus
0.002295	NF(V4)b	Soil2	Soil2|NF(V4)b	PseudomoNos sp. C27(2019)
0.002265	NF(V4)b	Soil2	Soil2|NF(V4)b	Sulfuritortus calidifontis
0.002205	NF(V4)b	Soil2	Soil2|NF(V4)b	Rhodococcus sp. X156
0.00219	NF(V4)b	Soil2	Soil2|NF(V4)b	Pirellula sp. SH-Sr6A
0.00217	NF(V4)b	Soil2	Soil2|NF(V4)b	Nordella sp. HKS 07
0.00217	NF(V4)b	Soil2	Soil2|NF(V4)b	Mycetohabitans rhizoxinica
0.002125	NF(V4)b	Soil2	Soil2|NF(V4)b	Thauera hydrothermalis
0.002105	NF(V4)b	Soil2	Soil2|NF(V4)b	Thermobaculum terrenum
0.002095	NF(V4)b	Soil2	Soil2|NF(V4)b	Devosia sp. A16
0.00209	NF(V4)b	Soil2	Soil2|NF(V4)b	Sanguibacter sp. HDW7
0.00206	NF(V4)b	Soil2	Soil2|NF(V4)b	Minicystis rosea
0.002025	NF(V4)b	Soil2	Soil2|NF(V4)b	Actinomadura amylolytica
0.001975	NF(V4)b	Soil2	Soil2|NF(V4)b	Conexibacter woesei
0.001955	NF(V4)b	Soil2	Soil2|NF(V4)b	Bacillus velezensis
0.00193	NF(V4)b	Soil2	Soil2|NF(V4)b	Legionella waltersii
0.00192	NF(V4)b	Soil2	Soil2|NF(V4)b	Roseiflexus castenholzii
0.001865	NF(V4)b	Soil2	Soil2|NF(V4)b	Flavobacterium commune
0.001815	NF(V4)b	Soil2	Soil2|NF(V4)b	Indioceanicola profundi
0.001735	NF(V4)b	Soil2	Soil2|NF(V4)b	Pseudonocardia dioxanivorans
0.00172	NF(V4)b	Soil2	Soil2|NF(V4)b	ANoerolinea thermophila
0.097205	NF(V4)b	Soil3	Soil3|NF(V4)b	Oenococcus kitaharae
0.042305	NF(V4)b	Soil3	Soil3|NF(V4)b	Klebsiella pneumoniae
0.042105	NF(V4)b	Soil3	Soil3|NF(V4)b	Escherichia coli
0.03963	NF(V4)b	Soil3	Soil3|NF(V4)b	Bacillus thuringiensis
0.038615	NF(V4)b	Soil3	Soil3|NF(V4)b	Luteitalea pratensis
0.028075	NF(V4)b	Soil3	Soil3|NF(V4)b	Chloracidobacterium thermophilum
0.026735	NF(V4)b	Soil3	Soil3|NF(V4)b	Lancefieldella parvula
0.024445	NF(V4)b	Soil3	Soil3|NF(V4)b	Chryseolinea soli
0.022545	NF(V4)b	Soil3	Soil3|NF(V4)b	Rubrobacter sp. SCSIO 52909
0.01909	NF(V4)b	Soil3	Soil3|NF(V4)b	Burkholderia pseudomallei
0.01752	NF(V4)b	Soil3	Soil3|NF(V4)b	GemmatimoNos phototrophica
0.014505	NF(V4)b	Soil3	Soil3|NF(V4)b	Proteus mirabilis
0.01144	NF(V4)b	Soil3	Soil3|NF(V4)b	Ornithobacterium rhinotracheale
0.009775	NF(V4)b	Soil3	Soil3|NF(V4)b	Verrucomicrobium sp. GAS474
0.009005	NF(V4)b	Soil3	Soil3|NF(V4)b	Paludibaculum fermentans
0.0088	NF(V4)b	Soil3	Soil3|NF(V4)b	Nitrospira japonica
0.00878	NF(V4)b	Soil3	Soil3|NF(V4)b	Skermanella pratensis
0.008295	NF(V4)b	Soil3	Soil3|NF(V4)b	Candidatus Xiphinematobacter sp. Idaho Grape
0.00779	NF(V4)b	Soil3	Soil3|NF(V4)b	Thermomicrobium roseum
0.006775	NF(V4)b	Soil3	Soil3|NF(V4)b	Immundisolibacter cernigliae
0.00636	NF(V4)b	Soil3	Soil3|NF(V4)b	SphingomoNos sediminicola
0.00618	NF(V4)b	Soil3	Soil3|NF(V4)b	Bacillus sp. Y1
0.006175	NF(V4)b	Soil3	Soil3|NF(V4)b	Bacillus sp. 1NLA3E
0.00614	NF(V4)b	Soil3	Soil3|NF(V4)b	Opitutus terrae
0.00613	NF(V4)b	Soil3	Soil3|NF(V4)b	Pontibacter pudoricolor
0.00609	NF(V4)b	Soil3	Soil3|NF(V4)b	Paraflavitalea soli
0.00593	NF(V4)b	Soil3	Soil3|NF(V4)b	Vitreoscilla sp. C1
0.005655	NF(V4)b	Soil3	Soil3|NF(V4)b	Pirellula staleyi
0.005595	NF(V4)b	Soil3	Soil3|NF(V4)b	Flavisolibacter tropicus
0.005425	NF(V4)b	Soil3	Soil3|NF(V4)b	Devosia sp. MC521
0.005425	NF(V4)b	Soil3	Soil3|NF(V4)b	MicroluNotus phosphovorus
0.005375	NF(V4)b	Soil3	Soil3|NF(V4)b	Nitrospira defluvii
0.00519	NF(V4)b	Soil3	Soil3|NF(V4)b	Bremerella volcania
0.00517	NF(V4)b	Soil3	Soil3|NF(V4)b	Actinomarinicola tropica
0.005165	NF(V4)b	Soil3	Soil3|NF(V4)b	Flavisolibacter ginsenosidimutans
0.005135	NF(V4)b	Soil3	Soil3|NF(V4)b	Lacibacter sp. S13-6-6
0.005075	NF(V4)b	Soil3	Soil3|NF(V4)b	Roseimicrobium sp. ORNL1
0.004865	NF(V4)b	Soil3	Soil3|NF(V4)b	Bacillus velezensis
0.004635	NF(V4)b	Soil3	Soil3|NF(V4)b	Haliangium ochraceum
0.004435	NF(V4)b	Soil3	Soil3|NF(V4)b	Steroidobacter denitrificans
0.004425	NF(V4)b	Soil3	Soil3|NF(V4)b	Bythopirellula goksoyri
0.00438	NF(V4)b	Soil3	Soil3|NF(V4)b	Metabacillus sp. KUDC1714
0.00436	NF(V4)b	Soil3	Soil3|NF(V4)b	Bacillus thermoamylovorans
0.004235	NF(V4)b	Soil3	Soil3|NF(V4)b	PontimoNos salivibrio
0.00423	NF(V4)b	Soil3	Soil3|NF(V4)b	Planctomyces sp. SH-PL14
0.00416	NF(V4)b	Soil3	Soil3|NF(V4)b	Mesorhizobium sp. Pch-S
0.004135	NF(V4)b	Soil3	Soil3|NF(V4)b	Desulfosporosinus meridiei
0.00401	NF(V4)b	Soil3	Soil3|NF(V4)b	Christensenella minuta
0.003925	NF(V4)b	Soil3	Soil3|NF(V4)b	ArenimoNos daejeonensis
0.003835	NF(V4)b	Soil3	Soil3|NF(V4)b	Gemmata obscuriglobus
0.003805	NF(V4)b	Soil3	Soil3|NF(V4)b	Devosia ginsengisoli
0.003705	NF(V4)b	Soil3	Soil3|NF(V4)b	Thermobaculum terrenum
0.0037	NF(V4)b	Soil3	Soil3|NF(V4)b	Methylobacterium sp. DM1
0.003675	NF(V4)b	Soil3	Soil3|NF(V4)b	PseudomoNos aeruginosa
0.0036	NF(V4)b	Soil3	Soil3|NF(V4)b	Sulfuritortus calidifontis
0.00355	NF(V4)b	Soil3	Soil3|NF(V4)b	Pedobacter cryoconitis
0.003315	NF(V4)b	Soil3	Soil3|NF(V4)b	Pseudobacter ginsenosidimutans
0.003265	NF(V4)b	Soil3	Soil3|NF(V4)b	Rubrobacter xylanophilus
0.003195	NF(V4)b	Soil3	Soil3|NF(V4)b	Streptomyces albidoflavus
0.00317	NF(V4)b	Soil3	Soil3|NF(V4)b	Ramlibacter tataouinensis
0.003145	NF(V4)b	Soil3	Soil3|NF(V4)b	Chitinophaga pinensis
0.00309	NF(V4)b	Soil3	Soil3|NF(V4)b	Luteolibacter sp. G-1-1-1
0.003055	NF(V4)b	Soil3	Soil3|NF(V4)b	Thermobispora bispora
0.003045	NF(V4)b	Soil3	Soil3|NF(V4)b	LuteimoNos sp. JM171
0.00301	NF(V4)b	Soil3	Soil3|NF(V4)b	FimbriimoNos ginsengisoli
0.00297	NF(V4)b	Soil3	Soil3|NF(V4)b	Haematospirillum jordaniae
0.002905	NF(V4)b	Soil3	Soil3|NF(V4)b	Arsenophonus Nosoniae
0.002905	NF(V4)b	Soil3	Soil3|NF(V4)b	Pseudonocardia dioxanivorans
0.002855	NF(V4)b	Soil3	Soil3|NF(V4)b	Niabella soli
0.00285	NF(V4)b	Soil3	Soil3|NF(V4)b	Paenibacillus sp. BIHB4019
0.00284	NF(V4)b	Soil3	Soil3|NF(V4)b	Sorangium cellulosum
0.00276	NF(V4)b	Soil3	Soil3|NF(V4)b	SphingomoNos lutea
0.002735	NF(V4)b	Soil3	Soil3|NF(V4)b	Rhodocytophaga sp. 172606-1
0.002735	NF(V4)b	Soil3	Soil3|NF(V4)b	SphingomoNos sp. HDW15C
0.0026	NF(V4)b	Soil3	Soil3|NF(V4)b	ANoerolinea sp. 'rifampicinis'
0.00248	NF(V4)b	Soil3	Soil3|NF(V4)b	Pelolinea submariNo
0.00246	NF(V4)b	Soil3	Soil3|NF(V4)b	SphingomoNos sp. sand1-3
0.00239	NF(V4)b	Soil3	Soil3|NF(V4)b	Paraoceanicella profunda
0.002385	NF(V4)b	Soil3	Soil3|NF(V4)b	Mycobacterium tuberculosis
0.00234	NF(V4)b	Soil3	Soil3|NF(V4)b	SphingomoNos daechungensis
0.002305	NF(V4)b	Soil3	Soil3|NF(V4)b	Gemmatirosa kalamazoonesis
0.002285	NF(V4)b	Soil3	Soil3|NF(V4)b	Limnoglobus roseus
0.002285	NF(V4)b	Soil3	Soil3|NF(V4)b	Arthrobacter sp. NEB 688
0.00226	NF(V4)b	Soil3	Soil3|NF(V4)b	Conexibacter woesei
0.00223	NF(V4)b	Soil3	Soil3|NF(V4)b	Spiroplasma taiwanense
0.00222	NF(V4)b	Soil3	Soil3|NF(V4)b	Paenibacillus crassostreae
0.00222	NF(V4)b	Soil3	Soil3|NF(V4)b	Candidatus Nonosynbacter lyticus
0.0022	NF(V4)b	Soil3	Soil3|NF(V4)b	Singulisphaera acidiphila
0.002175	NF(V4)b	Soil3	Soil3|NF(V4)b	Staphylospora mariNo
0.00216	NF(V4)b	Soil3	Soil3|NF(V4)b	PseudomoNos sp. C27(2019)
0.00216	NF(V4)b	Soil3	Soil3|NF(V4)b	Paraliobacillus sp. X-1125
0.002155	NF(V4)b	Soil3	Soil3|NF(V4)b	Sanguibacter sp. HDW7
0.002145	NF(V4)b	Soil3	Soil3|NF(V4)b	Pseudorhodoplanes sinuspersici
0.00214	NF(V4)b	Soil3	Soil3|NF(V4)b	Methylobacterium aquaticum
0.002135	NF(V4)b	Soil3	Soil3|NF(V4)b	Tepidiforma bonchosmolovskayae
0.002115	NF(V4)b	Soil3	Soil3|NF(V4)b	Oligotropha carboxidovorans
0.002105	NF(V4)b	Soil3	Soil3|NF(V4)b	Mycobacterium noviomagense
0.00202	NF(V4)b	Soil3	Soil3|NF(V4)b	Sediminispirochaeta smaragdiNoe
0.002	NF(V4)b	Soil3	Soil3|NF(V4)b	Sandaracinus amylolyticus
0.00197	NF(V4)b	Soil3	Soil3|NF(V4)b	Lacipirellula parvula
0.101265	NF(V4)b	Soil4	Soil4|NF(V4)b	Oenococcus kitaharae
0.05159	NF(V4)b	Soil4	Soil4|NF(V4)b	Bacillus thuringiensis
0.042935	NF(V4)b	Soil4	Soil4|NF(V4)b	Escherichia coli
0.04115	NF(V4)b	Soil4	Soil4|NF(V4)b	Chloracidobacterium thermophilum
0.02224	NF(V4)b	Soil4	Soil4|NF(V4)b	Luteitalea pratensis
0.022015	NF(V4)b	Soil4	Soil4|NF(V4)b	Klebsiella pneumoniae
0.019935	NF(V4)b	Soil4	Soil4|NF(V4)b	Paludibaculum fermentans
0.019265	NF(V4)b	Soil4	Soil4|NF(V4)b	Rubrobacter sp. SCSIO 52909
0.015645	NF(V4)b	Soil4	Soil4|NF(V4)b	GemmatimoNos phototrophica
0.015435	NF(V4)b	Soil4	Soil4|NF(V4)b	Thermomicrobium roseum
0.014945	NF(V4)b	Soil4	Soil4|NF(V4)b	Lancefieldella parvula
0.014435	NF(V4)b	Soil4	Soil4|NF(V4)b	Chryseolinea soli
0.013755	NF(V4)b	Soil4	Soil4|NF(V4)b	Proteus mirabilis
0.01302	NF(V4)b	Soil4	Soil4|NF(V4)b	Devosia sp. MC521
0.012475	NF(V4)b	Soil4	Soil4|NF(V4)b	Pseudorhodoplanes sinuspersici
0.01159	NF(V4)b	Soil4	Soil4|NF(V4)b	Ornithobacterium rhinotracheale
0.011195	NF(V4)b	Soil4	Soil4|NF(V4)b	Roseimicrobium sp. ORNL1
0.01111	NF(V4)b	Soil4	Soil4|NF(V4)b	Bacillus sp. Y1
0.009615	NF(V4)b	Soil4	Soil4|NF(V4)b	Nitrosospira briensis
0.00913	NF(V4)b	Soil4	Soil4|NF(V4)b	Vibrio sp. THAF191d
0.008865	NF(V4)b	Soil4	Soil4|NF(V4)b	Opitutus terrae
0.00792	NF(V4)b	Soil4	Soil4|NF(V4)b	Burkholderia pseudomallei
0.007855	NF(V4)b	Soil4	Soil4|NF(V4)b	Verrucomicrobium sp. GAS474
0.007855	NF(V4)b	Soil4	Soil4|NF(V4)b	Arsenophonus Nosoniae
0.007695	NF(V4)b	Soil4	Soil4|NF(V4)b	Devosia sp. A16
0.007625	NF(V4)b	Soil4	Soil4|NF(V4)b	Christensenella minuta
0.007315	NF(V4)b	Soil4	Soil4|NF(V4)b	Bacillus sp. 1NLA3E
0.00718	NF(V4)b	Soil4	Soil4|NF(V4)b	Ramlibacter tataouinensis
0.0069	NF(V4)b	Soil4	Soil4|NF(V4)b	Bacillus velezensis
0.00684	NF(V4)b	Soil4	Soil4|NF(V4)b	Roseiflexus castenholzii
0.006575	NF(V4)b	Soil4	Soil4|NF(V4)b	Clostridium estertheticum
0.00649	NF(V4)b	Soil4	Soil4|NF(V4)b	Candidatus Xiphinematobacter sp. Idaho Grape
0.006435	NF(V4)b	Soil4	Soil4|NF(V4)b	Nitrospira japonica
0.00638	NF(V4)b	Soil4	Soil4|NF(V4)b	Mesorhizobium sp. Pch-S
0.006255	NF(V4)b	Soil4	Soil4|NF(V4)b	Paenibacillus sp. BIHB4019
0.00624	NF(V4)b	Soil4	Soil4|NF(V4)b	Paraflavitalea soli
0.005765	NF(V4)b	Soil4	Soil4|NF(V4)b	Bremerella volcania
0.005675	NF(V4)b	Soil4	Soil4|NF(V4)b	Metabacillus sp. KUDC1714
0.00521	NF(V4)b	Soil4	Soil4|NF(V4)b	Vitreoscilla sp. C1
0.005145	NF(V4)b	Soil4	Soil4|NF(V4)b	Actinomarinicola tropica
0.00506	NF(V4)b	Soil4	Soil4|NF(V4)b	Streptomyces albidoflavus
0.005	NF(V4)b	Soil4	Soil4|NF(V4)b	Chitinophaga caeni
0.00487	NF(V4)b	Soil4	Soil4|NF(V4)b	MicroluNotus phosphovorus
0.004665	NF(V4)b	Soil4	Soil4|NF(V4)b	Bythopirellula goksoyri
0.004485	NF(V4)b	Soil4	Soil4|NF(V4)b	Devosia ginsengisoli
0.004455	NF(V4)b	Soil4	Soil4|NF(V4)b	Pirellula staleyi
0.004375	NF(V4)b	Soil4	Soil4|NF(V4)b	Sorangium cellulosum
0.00424	NF(V4)b	Soil4	Soil4|NF(V4)b	Planctomyces sp. SH-PL14
0.004055	NF(V4)b	Soil4	Soil4|NF(V4)b	Egibacter rhizosphaerae
0.003935	NF(V4)b	Soil4	Soil4|NF(V4)b	Candidatus Hodgkinia cicadicola
0.003885	NF(V4)b	Soil4	Soil4|NF(V4)b	Haliangium ochraceum
0.003685	NF(V4)b	Soil4	Soil4|NF(V4)b	Paenibacillus crassostreae
0.00368	NF(V4)b	Soil4	Soil4|NF(V4)b	Rhodococcus sp. X156
0.00344	NF(V4)b	Soil4	Soil4|NF(V4)b	Sulfuritortus calidifontis
0.003425	NF(V4)b	Soil4	Soil4|NF(V4)b	Neochlamydia sp. S13
0.00332	NF(V4)b	Soil4	Soil4|NF(V4)b	AlienimoNos californiensis
0.00326	NF(V4)b	Soil4	Soil4|NF(V4)b	Bacillus thermoamylovorans
0.00324	NF(V4)b	Soil4	Soil4|NF(V4)b	Skermanella pratensis
0.003215	NF(V4)b	Soil4	Soil4|NF(V4)b	Nitrospira defluvii
0.003175	NF(V4)b	Soil4	Soil4|NF(V4)b	Singulisphaera acidiphila
0.003125	NF(V4)b	Soil4	Soil4|NF(V4)b	Defluviicoccus vanus
0.003095	NF(V4)b	Soil4	Soil4|NF(V4)b	Thauera hydrothermalis
0.003065	NF(V4)b	Soil4	Soil4|NF(V4)b	Pelolinea submariNo
0.00291	NF(V4)b	Soil4	Soil4|NF(V4)b	Methylobacterium sp. DM1
0.00289	NF(V4)b	Soil4	Soil4|NF(V4)b	Tepidiforma bonchosmolovskayae
0.00284	NF(V4)b	Soil4	Soil4|NF(V4)b	Pseudonocardia dioxanivorans
0.00283	NF(V4)b	Soil4	Soil4|NF(V4)b	Aquicella siphonis
0.0028	NF(V4)b	Soil4	Soil4|NF(V4)b	Peribacillus butanolivorans
0.00268	NF(V4)b	Soil4	Soil4|NF(V4)b	Friedmanniella luteola
0.002655	NF(V4)b	Soil4	Soil4|NF(V4)b	Rhodocytophaga sp. 172606-1
0.00264	NF(V4)b	Soil4	Soil4|NF(V4)b	Hyphomicrobium denitrificans
0.00262	NF(V4)b	Soil4	Soil4|NF(V4)b	Steroidobacter denitrificans
0.00257	NF(V4)b	Soil4	Soil4|NF(V4)b	Luteolibacter sp. G-1-1-1
0.00256	NF(V4)b	Soil4	Soil4|NF(V4)b	Candidatus Solibacter usitatus
0.00249	NF(V4)b	Soil4	Soil4|NF(V4)b	Desulfosporosinus meridiei
0.00247	NF(V4)b	Soil4	Soil4|NF(V4)b	ANoerolinea sp. 'rifampicinis'
0.002455	NF(V4)b	Soil4	Soil4|NF(V4)b	LuteimoNos sp. YGD11-2
0.002445	NF(V4)b	Soil4	Soil4|NF(V4)b	Thermobaculum terrenum
0.002415	NF(V4)b	Soil4	Soil4|NF(V4)b	Xanthobacter autotrophicus
0.002405	NF(V4)b	Soil4	Soil4|NF(V4)b	Haematospirillum jordaniae
0.00236	NF(V4)b	Soil4	Soil4|NF(V4)b	Cobetia sp. L2A1
0.002305	NF(V4)b	Soil4	Soil4|NF(V4)b	Immundisolibacter cernigliae
0.00229	NF(V4)b	Soil4	Soil4|NF(V4)b	Spiroplasma taiwanense
0.00226	NF(V4)b	Soil4	Soil4|NF(V4)b	Rhodoplanes sp. Z2-YC6860
0.00223	NF(V4)b	Soil4	Soil4|NF(V4)b	Candidatus Koribacter versatilis
0.002225	NF(V4)b	Soil4	Soil4|NF(V4)b	Paraburkholderia sp. PGU19
0.002135	NF(V4)b	Soil4	Soil4|NF(V4)b	Tatlockia micdadei
0.002125	NF(V4)b	Soil4	Soil4|NF(V4)b	Legionella geestiaNo
0.002115	NF(V4)b	Soil4	Soil4|NF(V4)b	Actinomadura amylolytica
0.002105	NF(V4)b	Soil4	Soil4|NF(V4)b	Ehrlichia canis
0.00206	NF(V4)b	Soil4	Soil4|NF(V4)b	SphingomoNos rhizophila
0.002055	NF(V4)b	Soil4	Soil4|NF(V4)b	Nitrospirillum amazonense
0.002045	NF(V4)b	Soil4	Soil4|NF(V4)b	Pirellula sp. SH-Sr6A
0.00202	NF(V4)b	Soil4	Soil4|NF(V4)b	Conexibacter woesei
0.001995	NF(V4)b	Soil4	Soil4|NF(V4)b	Paludibacter propionicigenes
0.00196	NF(V4)b	Soil4	Soil4|NF(V4)b	Labilithrix luteola
0.00195	NF(V4)b	Soil4	Soil4|NF(V4)b	PontimoNos salivibrio
0.00195	NF(V4)b	Soil4	Soil4|NF(V4)b	Gemmatirosa kalamazoonesis
0.00193	NF(V4)b	Soil4	Soil4|NF(V4)b	Bacillus anthracis
0.00188	NF(V4)b	Soil4	Soil4|NF(V4)b	Rhodanobacter denitrificans
0.092915	NF(V4)b	Soil5	Soil5|NF(V4)b	Oenococcus kitaharae
0.05772	NF(V4)b	Soil5	Soil5|NF(V4)b	Chryseolinea soli
0.03293	NF(V4)b	Soil5	Soil5|NF(V4)b	Bacillus thuringiensis
0.031535	NF(V4)b	Soil5	Soil5|NF(V4)b	Escherichia coli
0.03067	NF(V4)b	Soil5	Soil5|NF(V4)b	Oligella urethralis
0.018455	NF(V4)b	Soil5	Soil5|NF(V4)b	Klebsiella pneumoniae
0.01745	NF(V4)b	Soil5	Soil5|NF(V4)b	Luteitalea pratensis
0.01308	NF(V4)b	Soil5	Soil5|NF(V4)b	PontimoNos salivibrio
0.013055	NF(V4)b	Soil5	Soil5|NF(V4)b	Nitrosospira briensis
0.01291	NF(V4)b	Soil5	Soil5|NF(V4)b	Rubrobacter sp. SCSIO 52909
0.012645	NF(V4)b	Soil5	Soil5|NF(V4)b	Proteus mirabilis
0.012575	NF(V4)b	Soil5	Soil5|NF(V4)b	Euzebyella mariNo
0.012115	NF(V4)b	Soil5	Soil5|NF(V4)b	Planctomyces sp. SH-PL14
0.011975	NF(V4)b	Soil5	Soil5|NF(V4)b	GemmatimoNos phototrophica
0.01072	NF(V4)b	Soil5	Soil5|NF(V4)b	Lancefieldella parvula
0.010365	NF(V4)b	Soil5	Soil5|NF(V4)b	Bythopirellula goksoyri
0.009525	NF(V4)b	Soil5	Soil5|NF(V4)b	Paraflavitalea soli
0.009415	NF(V4)b	Soil5	Soil5|NF(V4)b	Burkholderia pseudomallei
0.008195	NF(V4)b	Soil5	Soil5|NF(V4)b	Rhodanobacter denitrificans
0.00721	NF(V4)b	Soil5	Soil5|NF(V4)b	Thermomicrobium roseum
0.007095	NF(V4)b	Soil5	Soil5|NF(V4)b	Chloracidobacterium thermophilum
0.006955	NF(V4)b	Soil5	Soil5|NF(V4)b	Bacillus velezensis
0.00646	NF(V4)b	Soil5	Soil5|NF(V4)b	Vitreoscilla sp. C1
0.006005	NF(V4)b	Soil5	Soil5|NF(V4)b	Devosia sp. MC521
0.005625	NF(V4)b	Soil5	Soil5|NF(V4)b	Oceanihabitans sp. IOP_32
0.005535	NF(V4)b	Soil5	Soil5|NF(V4)b	Candidatus Nonosynbacter lyticus
0.005515	NF(V4)b	Soil5	Soil5|NF(V4)b	Immundisolibacter cernigliae
0.005515	NF(V4)b	Soil5	Soil5|NF(V4)b	Opitutus terrae
0.005505	NF(V4)b	Soil5	Soil5|NF(V4)b	Actinomarinicola tropica
0.005425	NF(V4)b	Soil5	Soil5|NF(V4)b	Sulfuriflexus mobilis
0.005345	NF(V4)b	Soil5	Soil5|NF(V4)b	Bremerella volcania
0.005265	NF(V4)b	Soil5	Soil5|NF(V4)b	Bacillus sp. 1NLA3E
0.005195	NF(V4)b	Soil5	Soil5|NF(V4)b	Paraoceanicella profunda
0.005075	NF(V4)b	Soil5	Soil5|NF(V4)b	Verrucomicrobium sp. GAS474
0.00505	NF(V4)b	Soil5	Soil5|NF(V4)b	Legionella waltersii
0.004895	NF(V4)b	Soil5	Soil5|NF(V4)b	Haliangium ochraceum
0.004795	NF(V4)b	Soil5	Soil5|NF(V4)b	Nitrospira defluvii
0.004725	NF(V4)b	Soil5	Soil5|NF(V4)b	Arthrobacter sp. YC-RL1
0.00472	NF(V4)b	Soil5	Soil5|NF(V4)b	Mesorhizobium sp. Pch-S
0.00463	NF(V4)b	Soil5	Soil5|NF(V4)b	Pirellula staleyi
0.004575	NF(V4)b	Soil5	Soil5|NF(V4)b	AlienimoNos californiensis
0.004575	NF(V4)b	Soil5	Soil5|NF(V4)b	Streptomyces albidoflavus
0.004485	NF(V4)b	Soil5	Soil5|NF(V4)b	ANoerolinea sp. 'rifampicinis'
0.00443	NF(V4)b	Soil5	Soil5|NF(V4)b	Bacillus sp. Y1
0.00432	NF(V4)b	Soil5	Soil5|NF(V4)b	Chitinophaga caeni
0.00431	NF(V4)b	Soil5	Soil5|NF(V4)b	Luteolibacter sp. G-1-1-1
0.00424	NF(V4)b	Soil5	Soil5|NF(V4)b	Tepidiforma bonchosmolovskayae
0.00423	NF(V4)b	Soil5	Soil5|NF(V4)b	PseudomoNos aeruginosa
0.00414	NF(V4)b	Soil5	Soil5|NF(V4)b	LuteimoNos sp. JM171
0.00398	NF(V4)b	Soil5	Soil5|NF(V4)b	MicroluNotus phosphovorus
0.00386	NF(V4)b	Soil5	Soil5|NF(V4)b	Candidatus AquiluNo sp. UB-MaderosW2red
0.00376	NF(V4)b	Soil5	Soil5|NF(V4)b	Arsenophonus Nosoniae
0.00369	NF(V4)b	Soil5	Soil5|NF(V4)b	Lacipirellula parvula
0.003555	NF(V4)b	Soil5	Soil5|NF(V4)b	Nonlabens sp. MJ115
0.003545	NF(V4)b	Soil5	Soil5|NF(V4)b	ArenimoNos daejeonensis
0.003475	NF(V4)b	Soil5	Soil5|NF(V4)b	Ilumatobacter coccineus
0.003465	NF(V4)b	Soil5	Soil5|NF(V4)b	Skermanella pratensis
0.00344	NF(V4)b	Soil5	Soil5|NF(V4)b	Paludibacter propionicigenes
0.00344	NF(V4)b	Soil5	Soil5|NF(V4)b	Steroidobacter denitrificans
0.003435	NF(V4)b	Soil5	Soil5|NF(V4)b	Ornithobacterium rhinotracheale
0.003375	NF(V4)b	Soil5	Soil5|NF(V4)b	Metabacillus sp. KUDC1714
0.003315	NF(V4)b	Soil5	Soil5|NF(V4)b	PseudomoNos sp. C27(2019)
0.003315	NF(V4)b	Soil5	Soil5|NF(V4)b	Roseimicrobium sp. ORNL1
0.003195	NF(V4)b	Soil5	Soil5|NF(V4)b	Aequorivita sp. H23M31
0.003115	NF(V4)b	Soil5	Soil5|NF(V4)b	Pelolinea submariNo
0.003115	NF(V4)b	Soil5	Soil5|NF(V4)b	Paracoccus jeotgali
0.003095	NF(V4)b	Soil5	Soil5|NF(V4)b	Sphingopyxis lindanitolerans
0.003065	NF(V4)b	Soil5	Soil5|NF(V4)b	Thiolapillus brandeum
0.00301	NF(V4)b	Soil5	Soil5|NF(V4)b	Mycobacterium tuberculosis
0.00297	NF(V4)b	Soil5	Soil5|NF(V4)b	Haematospirillum jordaniae
0.002935	NF(V4)b	Soil5	Soil5|NF(V4)b	Bordetella sp. N
0.00293	NF(V4)b	Soil5	Soil5|NF(V4)b	PusillimoNos sp. DMV24BSW_D
0.002905	NF(V4)b	Soil5	Soil5|NF(V4)b	Streptomyces tsukubensis
0.00289	NF(V4)b	Soil5	Soil5|NF(V4)b	Pseudobacter ginsenosidimutans
0.00275	NF(V4)b	Soil5	Soil5|NF(V4)b	Roseiflexus castenholzii
0.00274	NF(V4)b	Soil5	Soil5|NF(V4)b	SphingomoNos rhizophila
0.00273	NF(V4)b	Soil5	Soil5|NF(V4)b	Niabella soli
0.00268	NF(V4)b	Soil5	Soil5|NF(V4)b	Xanthobacter autotrophicus
0.002605	NF(V4)b	Soil5	Soil5|NF(V4)b	Sanguibacter sp. HDW7
0.00256	NF(V4)b	Soil5	Soil5|NF(V4)b	Candidatus SaccharimoNos aalborgensis
0.00249	NF(V4)b	Soil5	Soil5|NF(V4)b	Sulfuritortus calidifontis
0.00244	NF(V4)b	Soil5	Soil5|NF(V4)b	Paenibacillus crassostreae
0.00243	NF(V4)b	Soil5	Soil5|NF(V4)b	Rhodoplanes sp. Z2-YC6860
0.00241	NF(V4)b	Soil5	Soil5|NF(V4)b	Castellaniella defragrans
0.00241	NF(V4)b	Soil5	Soil5|NF(V4)b	Methylobacterium sp. DM1
0.00241	NF(V4)b	Soil5	Soil5|NF(V4)b	Labilithrix luteola
0.00235	NF(V4)b	Soil5	Soil5|NF(V4)b	Devosia ginsengisoli
0.00233	NF(V4)b	Soil5	Soil5|NF(V4)b	Hyphomicrobium denitrificans
0.00233	NF(V4)b	Soil5	Soil5|NF(V4)b	Hymenobacter sp. BT182
0.00229	NF(V4)b	Soil5	Soil5|NF(V4)b	Paludibaculum fermentans
0.00229	NF(V4)b	Soil5	Soil5|NF(V4)b	Desulfosporosinus meridiei
0.00226	NF(V4)b	Soil5	Soil5|NF(V4)b	Phycisphaera mikurensis
0.00224	NF(V4)b	Soil5	Soil5|NF(V4)b	Candidatus Xiphinematobacter sp. Idaho Grape
0.00223	NF(V4)b	Soil5	Soil5|NF(V4)b	Changchengzhania lutea
0.0022	NF(V4)b	Soil5	Soil5|NF(V4)b	Christensenella minuta
0.0022	NF(V4)b	Soil5	Soil5|NF(V4)b	Flavobacterium haoranii
0.00218	NF(V4)b	Soil5	Soil5|NF(V4)b	Pseudonocardia dioxanivorans
0.00215	NF(V4)b	Soil5	Soil5|NF(V4)b	Caulobacter mirabilis
0.00215	NF(V4)b	Soil5	Soil5|NF(V4)b	Minicystis rosea
0.00211	NF(V4)b	Soil5	Soil5|NF(V4)b	Nitrospira japonica
0.09359	NF(V4)b	Soil6	Soil6|NF(V4)b	Oenococcus kitaharae
0.05757	NF(V4)b	Soil6	Soil6|NF(V4)b	Luteitalea pratensis
0.05398	NF(V4)b	Soil6	Soil6|NF(V4)b	Escherichia coli
0.039665	NF(V4)b	Soil6	Soil6|NF(V4)b	Bacillus thuringiensis
0.03773	NF(V4)b	Soil6	Soil6|NF(V4)b	Rubrobacter sp. SCSIO 52909
0.03535	NF(V4)b	Soil6	Soil6|NF(V4)b	Klebsiella pneumoniae
0.03033	NF(V4)b	Soil6	Soil6|NF(V4)b	Lancefieldella parvula
0.019125	NF(V4)b	Soil6	Soil6|NF(V4)b	Burkholderia pseudomallei
0.018555	NF(V4)b	Soil6	Soil6|NF(V4)b	Chloracidobacterium thermophilum
0.018295	NF(V4)b	Soil6	Soil6|NF(V4)b	Pseudorhodoplanes sinuspersici
0.01803	NF(V4)b	Soil6	Soil6|NF(V4)b	Mesorhizobium sp. Pch-S
0.017705	NF(V4)b	Soil6	Soil6|NF(V4)b	Proteus mirabilis
0.01675	NF(V4)b	Soil6	Soil6|NF(V4)b	Devosia sp. MC521
0.01284	NF(V4)b	Soil6	Soil6|NF(V4)b	Desulfosporosinus meridiei
0.012495	NF(V4)b	Soil6	Soil6|NF(V4)b	Chryseolinea soli
0.01148	NF(V4)b	Soil6	Soil6|NF(V4)b	MicroluNotus phosphovorus
0.010735	NF(V4)b	Soil6	Soil6|NF(V4)b	Roseimicrobium sp. ORNL1
0.009835	NF(V4)b	Soil6	Soil6|NF(V4)b	Immundisolibacter cernigliae
0.008645	NF(V4)b	Soil6	Soil6|NF(V4)b	Methylobacterium sp. DM1
0.008615	NF(V4)b	Soil6	Soil6|NF(V4)b	Actinomarinicola tropica
0.00792	NF(V4)b	Soil6	Soil6|NF(V4)b	Candidatus Xiphinematobacter sp. Idaho Grape
0.007875	NF(V4)b	Soil6	Soil6|NF(V4)b	Bacillus sp. 1NLA3E
0.0078	NF(V4)b	Soil6	Soil6|NF(V4)b	Bacillus sp. Y1
0.00765	NF(V4)b	Soil6	Soil6|NF(V4)b	Sorangium cellulosum
0.00759	NF(V4)b	Soil6	Soil6|NF(V4)b	Pirellula staleyi
0.007045	NF(V4)b	Soil6	Soil6|NF(V4)b	Christensenella minuta
0.00658	NF(V4)b	Soil6	Soil6|NF(V4)b	Verrucomicrobium sp. GAS474
0.00639	NF(V4)b	Soil6	Soil6|NF(V4)b	Nitrospira japonica
0.00628	NF(V4)b	Soil6	Soil6|NF(V4)b	Streptomyces albidoflavus
0.006185	NF(V4)b	Soil6	Soil6|NF(V4)b	Gemmata obscuriglobus
0.00601	NF(V4)b	Soil6	Soil6|NF(V4)b	GemmatimoNos phototrophica
0.00589	NF(V4)b	Soil6	Soil6|NF(V4)b	Xanthobacter autotrophicus
0.005445	NF(V4)b	Soil6	Soil6|NF(V4)b	Mycobacterium noviomagense
0.005425	NF(V4)b	Soil6	Soil6|NF(V4)b	Hyphomicrobium denitrificans
0.0053	NF(V4)b	Soil6	Soil6|NF(V4)b	Bremerella volcania
0.00518	NF(V4)b	Soil6	Soil6|NF(V4)b	Spiroplasma taiwanense
0.00507	NF(V4)b	Soil6	Soil6|NF(V4)b	Haliangium ochraceum
0.005	NF(V4)b	Soil6	Soil6|NF(V4)b	Vitreoscilla sp. C1
0.004735	NF(V4)b	Soil6	Soil6|NF(V4)b	Sulfuritortus calidifontis
0.004665	NF(V4)b	Soil6	Soil6|NF(V4)b	Devosia ginsengisoli
0.004415	NF(V4)b	Soil6	Soil6|NF(V4)b	Limnoglobus roseus
0.00434	NF(V4)b	Soil6	Soil6|NF(V4)b	Bythopirellula goksoyri
0.00434	NF(V4)b	Soil6	Soil6|NF(V4)b	Tuwongella immobilis
0.00421	NF(V4)b	Soil6	Soil6|NF(V4)b	Nitrospira defluvii
0.0042	NF(V4)b	Soil6	Soil6|NF(V4)b	Metabacillus sp. KUDC1714
0.00417	NF(V4)b	Soil6	Soil6|NF(V4)b	Cobetia sp. L2A1
0.003525	NF(V4)b	Soil6	Soil6|NF(V4)b	Oligotropha carboxidovorans
0.003495	NF(V4)b	Soil6	Soil6|NF(V4)b	Steroidobacter denitrificans
0.003475	NF(V4)b	Soil6	Soil6|NF(V4)b	PseudomoNos sp. C27(2019)
0.00345	NF(V4)b	Soil6	Soil6|NF(V4)b	AlienimoNos californiensis
0.00339	NF(V4)b	Soil6	Soil6|NF(V4)b	Paraflavitalea soli
0.0033	NF(V4)b	Soil6	Soil6|NF(V4)b	Candidatus Solibacter usitatus
0.003295	NF(V4)b	Soil6	Soil6|NF(V4)b	Halobacteriovorax sp. BALOs_7
0.003275	NF(V4)b	Soil6	Soil6|NF(V4)b	Thermobispora bispora
0.003255	NF(V4)b	Soil6	Soil6|NF(V4)b	Minicystis rosea
0.003205	NF(V4)b	Soil6	Soil6|NF(V4)b	Ilumatobacter coccineus
0.003195	NF(V4)b	Soil6	Soil6|NF(V4)b	Thermobaculum terrenum
0.003055	NF(V4)b	Soil6	Soil6|NF(V4)b	Pirellula sp. SH-Sr6A
0.003015	NF(V4)b	Soil6	Soil6|NF(V4)b	Phycisphaera mikurensis
0.003015	NF(V4)b	Soil6	Soil6|NF(V4)b	Rhodoplanes sp. Z2-YC6860
0.00289	NF(V4)b	Soil6	Soil6|NF(V4)b	Paludibaculum fermentans
0.00285	NF(V4)b	Soil6	Soil6|NF(V4)b	Clostridium estertheticum
0.002825	NF(V4)b	Soil6	Soil6|NF(V4)b	Pseudonocardia dioxanivorans
0.002815	NF(V4)b	Soil6	Soil6|NF(V4)b	Thermomicrobium roseum
0.002775	NF(V4)b	Soil6	Soil6|NF(V4)b	Neochlamydia sp. S13
0.00275	NF(V4)b	Soil6	Soil6|NF(V4)b	Pelolinea submariNo
0.002705	NF(V4)b	Soil6	Soil6|NF(V4)b	Haematospirillum jordaniae
0.00262	NF(V4)b	Soil6	Soil6|NF(V4)b	Bacillus velezensis
0.002565	NF(V4)b	Soil6	Soil6|NF(V4)b	Planctomyces sp. SH-PL14
0.00243	NF(V4)b	Soil6	Soil6|NF(V4)b	Aquicella siphonis
0.002345	NF(V4)b	Soil6	Soil6|NF(V4)b	Rhodocytophaga sp. 172606-1
0.002275	NF(V4)b	Soil6	Soil6|NF(V4)b	Lacipirellula parvula
0.002275	NF(V4)b	Soil6	Soil6|NF(V4)b	RhodopseudomoNos palustris
0.002245	NF(V4)b	Soil6	Soil6|NF(V4)b	Candidatus Puniceispirillum marinum
0.002235	NF(V4)b	Soil6	Soil6|NF(V4)b	Conexibacter woesei
0.00221	NF(V4)b	Soil6	Soil6|NF(V4)b	Coraliomargarita akajimensis
0.0022	NF(V4)b	Soil6	Soil6|NF(V4)b	Paenibacillus crassostreae
0.002105	NF(V4)b	Soil6	Soil6|NF(V4)b	Gemmatirosa kalamazoonesis
0.002015	NF(V4)b	Soil6	Soil6|NF(V4)b	Roseiflexus castenholzii
0.002005	NF(V4)b	Soil6	Soil6|NF(V4)b	Enterobacteriaceae endosymbiont of DoNocia tomentosa
0.00198	NF(V4)b	Soil6	Soil6|NF(V4)b	Hyphomicrobium nitrativorans
0.00197	NF(V4)b	Soil6	Soil6|NF(V4)b	Sandaracinus amylolyticus
0.00195	NF(V4)b	Soil6	Soil6|NF(V4)b	Friedmanniella luteola
0.00194	NF(V4)b	Soil6	Soil6|NF(V4)b	Ornithobacterium rhinotracheale
0.00193	NF(V4)b	Soil6	Soil6|NF(V4)b	Singulisphaera acidiphila
0.00193	NF(V4)b	Soil6	Soil6|NF(V4)b	ANoerolinea thermophila
0.00193	NF(V4)b	Soil6	Soil6|NF(V4)b	Alkalilimnicola ehrlichii
0.0019	NF(V4)b	Soil6	Soil6|NF(V4)b	Mycobacterium tuberculosis
0.00189	NF(V4)b	Soil6	Soil6|NF(V4)b	Paraoceanicella profunda
0.00186	NF(V4)b	Soil6	Soil6|NF(V4)b	Sanguibacter sp. HDW7
0.00186	NF(V4)b	Soil6	Soil6|NF(V4)b	SolimoNos sp. K1W22B-7
0.001835	NF(V4)b	Soil6	Soil6|NF(V4)b	Magnetococcus marinus
0.00178	NF(V4)b	Soil6	Soil6|NF(V4)b	PseudomoNos aeruginosa
0.001775	NF(V4)b	Soil6	Soil6|NF(V4)b	Peribacillus butanolivorans
0.00176	NF(V4)b	Soil6	Soil6|NF(V4)b	ANoerolinea sp. 'rifampicinis'
0.00175	NF(V4)b	Soil6	Soil6|NF(V4)b	Hypericibacter adhaerens
0.00171	NF(V4)b	Soil6	Soil6|NF(V4)b	Lacibacter sp. S13-6-6
0.00165	NF(V4)b	Soil6	Soil6|NF(V4)b	Staphylococcus caprae
0.00164	NF(V4)b	Soil6	Soil6|NF(V4)b	Halioglobus pacificus
0.001625	NF(V4)b	Soil6	Soil6|NF(V4)b	Rubrobacter xylanophilus
0.01005	WGS	Soil1	Soil1|WGS	Sorangium cellulosum
0.00721	WGS	Soil1	Soil1|WGS	Luteitalea pratensis
0.00619	WGS	Soil1	Soil1|WGS	Rhodoplanes sp. Z2-YC6860
0.00525	WGS	Soil1	Soil1|WGS	RhodopseudomoNos palustris
0.00517	WGS	Soil1	Soil1|WGS	Opitutus sp. GAS368
0.0043	WGS	Soil1	Soil1|WGS	Bradyrhizobium erythrophlei
0.00342	WGS	Soil1	Soil1|WGS	Pseudolabrys taiwanensis
0.00328	WGS	Soil1	Soil1|WGS	Lacunisphaera limnophila
0.00321	WGS	Soil1	Soil1|WGS	Candidatus Solibacter usitatus
0.00306	WGS	Soil1	Soil1|WGS	Pseudolabrys sp. FHR47
0.00299	WGS	Soil1	Soil1|WGS	Variovorax paradoxus
0.00299	WGS	Soil1	Soil1|WGS	Ramlibacter tataouinensis
0.00299	WGS	Soil1	Soil1|WGS	Minicystis rosea
0.00291	WGS	Soil1	Soil1|WGS	Sandaracinus amylolyticus
0.00284	WGS	Soil1	Soil1|WGS	Gemmatirosa kalamazoonesis
0.00262	WGS	Soil1	Soil1|WGS	Streptomyces venezuelae
0.00233	WGS	Soil1	Soil1|WGS	Haliangium ochraceum
0.00219	WGS	Soil1	Soil1|WGS	Cupriavidus taiwanensis
0.00219	WGS	Soil1	Soil1|WGS	Lacipirellula parvula
0.00211	WGS	Soil1	Soil1|WGS	PseudomoNos stutzeri
0.00211	WGS	Soil1	Soil1|WGS	Labilithrix luteola
0.00204	WGS	Soil1	Soil1|WGS	Variibacter gotjawalensis
0.00204	WGS	Soil1	Soil1|WGS	Nonomuraea sp. ATCC 55076
0.00197	WGS	Soil1	Soil1|WGS	Achromobacter xylosoxidans
0.00189	WGS	Soil1	Soil1|WGS	Hypericibacter terrae
0.00182	WGS	Soil1	Soil1|WGS	Rhizobium leguminosarum
0.00182	WGS	Soil1	Soil1|WGS	PseudomoNos putida
0.00182	WGS	Soil1	Soil1|WGS	Baekduia soli
0.00175	WGS	Soil1	Soil1|WGS	Bradyrhizobium oligotrophicum
0.00175	WGS	Soil1	Soil1|WGS	Bradyrhizobium lablabi
0.00175	WGS	Soil1	Soil1|WGS	Pseudorhodoplanes sinuspersici
0.00175	WGS	Soil1	Soil1|WGS	Schlegelella thermodepolymerans
0.00175	WGS	Soil1	Soil1|WGS	Chondromyces crocatus
0.00168	WGS	Soil1	Soil1|WGS	Cupriavidus necator
0.00168	WGS	Soil1	Soil1|WGS	Ralstonia solaNocearum
0.00168	WGS	Soil1	Soil1|WGS	Conexibacter woesei
0.0016	WGS	Soil1	Soil1|WGS	Bradyrhizobium paxllaeri
0.0016	WGS	Soil1	Soil1|WGS	Archangium gephyra
0.0016	WGS	Soil1	Soil1|WGS	Clavibacter michiganensis
0.00153	WGS	Soil1	Soil1|WGS	Tardiphaga robiniae
0.00153	WGS	Soil1	Soil1|WGS	Nordella sp. HKS 07
0.00153	WGS	Soil1	Soil1|WGS	Stella humosa
0.00153	WGS	Soil1	Soil1|WGS	Kinneretia sp. DAIF2
0.00153	WGS	Soil1	Soil1|WGS	Sulfuritalea hydrogenivorans
0.00153	WGS	Soil1	Soil1|WGS	PseudomoNos aeruginosa
0.00153	WGS	Soil1	Soil1|WGS	Cellvibrio sp. KY-GH-1
0.00153	WGS	Soil1	Soil1|WGS	Limnoglobus roseus
0.00153	WGS	Soil1	Soil1|WGS	Planctomyces sp. SH-PL62
0.00153	WGS	Soil1	Soil1|WGS	Opitutus terrae
0.00153	WGS	Soil1	Soil1|WGS	Nitrospira defluvii
0.00146	WGS	Soil1	Soil1|WGS	Bradyrhizobium icense
0.00146	WGS	Soil1	Soil1|WGS	Cupriavidus pauculus
0.00146	WGS	Soil1	Soil1|WGS	Leptothrix cholodnii
0.00146	WGS	Soil1	Soil1|WGS	Azoarcus sp. M9-3-2
0.00146	WGS	Soil1	Soil1|WGS	PseudomoNos fluorescens
0.00146	WGS	Soil1	Soil1|WGS	Candidatus Thiodictyon syntrophicum
0.00146	WGS	Soil1	Soil1|WGS	Actinomarinicola tropica
0.00146	WGS	Soil1	Soil1|WGS	Nitrospira moscoviensis
0.00138	WGS	Soil1	Soil1|WGS	Azospirillum brasilense
0.00138	WGS	Soil1	Soil1|WGS	Skermanella pratensis
0.00138	WGS	Soil1	Soil1|WGS	Rhodobacter sphaeroides
0.00138	WGS	Soil1	Soil1|WGS	Rubrivivax gelatinosus
0.00138	WGS	Soil1	Soil1|WGS	Sphaerotilus Notans
0.00138	WGS	Soil1	Soil1|WGS	Thiobacillus denitrificans
0.00138	WGS	Soil1	Soil1|WGS	Cellvibrio sp. KY-YJ-3
0.00138	WGS	Soil1	Soil1|WGS	ANoeromyxobacter sp. Fw109-5
0.00138	WGS	Soil1	Soil1|WGS	Paludibaculum fermentans
0.00131	WGS	Soil1	Soil1|WGS	Rhizobacter gummiphilus
0.00131	WGS	Soil1	Soil1|WGS	Sulfurimicrobium lacus
0.00131	WGS	Soil1	Soil1|WGS	Sulfurifustis variabilis
0.00131	WGS	Soil1	Soil1|WGS	Sulfuricaulis limicola
0.00131	WGS	Soil1	Soil1|WGS	Corallococcus macrosporus
0.00131	WGS	Soil1	Soil1|WGS	Streptomyces chartreusis
0.00131	WGS	Soil1	Soil1|WGS	Kutzneria albida
0.00124	WGS	Soil1	Soil1|WGS	Bosea sp. Tri-49
0.00124	WGS	Soil1	Soil1|WGS	Bosea sp. F3-2
0.00124	WGS	Soil1	Soil1|WGS	Methylobacterium sp. 4-46
0.00124	WGS	Soil1	Soil1|WGS	Burkholderia cenocepacia
0.00124	WGS	Soil1	Soil1|WGS	Burkholderia gladioli
0.00124	WGS	Soil1	Soil1|WGS	Cupriavidus basilensis
0.00124	WGS	Soil1	Soil1|WGS	Cupriavidus oxalaticus
0.00124	WGS	Soil1	Soil1|WGS	Variovorax sp. HW608
0.00124	WGS	Soil1	Soil1|WGS	Pigmentiphaga sp. H8
0.00124	WGS	Soil1	Soil1|WGS	Sulfuritortus calidifontis
0.00124	WGS	Soil1	Soil1|WGS	Corallococcus coralloides
0.00124	WGS	Soil1	Soil1|WGS	Lentzea guizhouensis
0.00124	WGS	Soil1	Soil1|WGS	Catenulispora acidiphila
0.00124	WGS	Soil1	Soil1|WGS	Ilumatobacter coccineus
0.00124	WGS	Soil1	Soil1|WGS	Paludisphaera borealis
0.00117	WGS	Soil1	Soil1|WGS	Sinorhizobium fredii
0.00117	WGS	Soil1	Soil1|WGS	Methylobacterium nodulans
0.00117	WGS	Soil1	Soil1|WGS	Hyphomicrobium nitrativorans
0.00117	WGS	Soil1	Soil1|WGS	Hypericibacter adhaerens
0.00117	WGS	Soil1	Soil1|WGS	Tistrella mobilis
0.00117	WGS	Soil1	Soil1|WGS	Phreatobacter sp. NMCR1094
0.00117	WGS	Soil1	Soil1|WGS	Burkholderia multivorans
0.00117	WGS	Soil1	Soil1|WGS	Variovorax boronicumulans
0.00117	WGS	Soil1	Soil1|WGS	Mitsuaria sp. 7
0.00117	WGS	Soil1	Soil1|WGS	Azoarcus sp. CIB
0.00117	WGS	Soil1	Soil1|WGS	Azoarcus sp. DD4
0.01051	WGS	Soil2	Soil2|WGS	Luteitalea pratensis
0.0101	WGS	Soil2	Soil2|WGS	Bradyrhizobium erythrophlei
0.0084	WGS	Soil2	Soil2|WGS	Bradyrhizobium sp. CCBAU 051011
0.00792	WGS	Soil2	Soil2|WGS	Sorangium cellulosum
0.00785	WGS	Soil2	Soil2|WGS	Rhodoplanes sp. Z2-YC6860
0.00655	WGS	Soil2	Soil2|WGS	RhodopseudomoNos palustris
0.00608	WGS	Soil2	Soil2|WGS	Microvirga ossetica
0.00573	WGS	Soil2	Soil2|WGS	Bradyrhizobium icense
0.00553	WGS	Soil2	Soil2|WGS	Bradyrhizobium paxllaeri
0.00519	WGS	Soil2	Soil2|WGS	Conexibacter woesei
0.00376	WGS	Soil2	Soil2|WGS	Streptomyces venezuelae
0.00369	WGS	Soil2	Soil2|WGS	Baekduia soli
0.00369	WGS	Soil2	Soil2|WGS	Gemmatirosa kalamazoonesis
0.00287	WGS	Soil2	Soil2|WGS	Pseudolabrys taiwanensis
0.00232	WGS	Soil2	Soil2|WGS	Bradyrhizobium caNoriense
0.00232	WGS	Soil2	Soil2|WGS	Bradyrhizobium lablabi
0.00225	WGS	Soil2	Soil2|WGS	Pseudorhodoplanes sinuspersici
0.00225	WGS	Soil2	Soil2|WGS	Streptosporangium sp. 'caverNo'
0.00218	WGS	Soil2	Soil2|WGS	Variovorax paradoxus
0.00218	WGS	Soil2	Soil2|WGS	PseudomoNos putida
0.00218	WGS	Soil2	Soil2|WGS	Labilithrix luteola
0.00212	WGS	Soil2	Soil2|WGS	Rhizobium leguminosarum
0.00212	WGS	Soil2	Soil2|WGS	Cupriavidus taiwanensis
0.00212	WGS	Soil2	Soil2|WGS	Sandaracinus amylolyticus
0.00212	WGS	Soil2	Soil2|WGS	Actinomarinicola tropica
0.00212	WGS	Soil2	Soil2|WGS	Aquisphaera giovannonii
0.00205	WGS	Soil2	Soil2|WGS	Bradyrhizobium sp. 6(2017)
0.00205	WGS	Soil2	Soil2|WGS	Bradyrhizobium sp. CCBAU 51753
0.00205	WGS	Soil2	Soil2|WGS	Mycobacterium sp. JS623
0.00205	WGS	Soil2	Soil2|WGS	Limnoglobus roseus
0.00198	WGS	Soil2	Soil2|WGS	Minicystis rosea
0.00191	WGS	Soil2	Soil2|WGS	Achromobacter xylosoxidans
0.00184	WGS	Soil2	Soil2|WGS	Bradyrhizobium sp. CCBAU 53421
0.00184	WGS	Soil2	Soil2|WGS	PseudomoNos stutzeri
0.00184	WGS	Soil2	Soil2|WGS	Frigoriglobus tundricola
0.00184	WGS	Soil2	Soil2|WGS	Candidatus Solibacter usitatus
0.00178	WGS	Soil2	Soil2|WGS	Haliangium ochraceum
0.00171	WGS	Soil2	Soil2|WGS	Pseudolabrys sp. FHR47
0.00171	WGS	Soil2	Soil2|WGS	Nordella sp. HKS 07
0.00171	WGS	Soil2	Soil2|WGS	Pseudonocardia sp. Gen01
0.00164	WGS	Soil2	Soil2|WGS	Sinorhizobium fredii
0.00164	WGS	Soil2	Soil2|WGS	Stella humosa
0.00157	WGS	Soil2	Soil2|WGS	Mesorhizobium amorphae
0.00157	WGS	Soil2	Soil2|WGS	Phreatobacter stygius
0.00157	WGS	Soil2	Soil2|WGS	StenotrophomoNos maltophilia
0.00157	WGS	Soil2	Soil2|WGS	ANoeromyxobacter sp. Fw109-5
0.00157	WGS	Soil2	Soil2|WGS	Jiangella sp. DSM 45060
0.00157	WGS	Soil2	Soil2|WGS	GemmatimoNos sp. TET16
0.0015	WGS	Soil2	Soil2|WGS	Bradyrhizobium sp. ORS 278
0.0015	WGS	Soil2	Soil2|WGS	Nitrobacter hamburgensis
0.0015	WGS	Soil2	Soil2|WGS	Ilumatobacter coccineus
0.0015	WGS	Soil2	Soil2|WGS	Paludisphaera borealis
0.00143	WGS	Soil2	Soil2|WGS	Bradyrhizobium sp. BTAi1
0.00143	WGS	Soil2	Soil2|WGS	Variovorax sp. HW608
0.00143	WGS	Soil2	Soil2|WGS	Ramlibacter tataouinensis
0.00143	WGS	Soil2	Soil2|WGS	Mycolicibacterium smegmatis
0.00143	WGS	Soil2	Soil2|WGS	Mycolicibacterium rhodesiae
0.00143	WGS	Soil2	Soil2|WGS	Nocardioides sp. JS614
0.00143	WGS	Soil2	Soil2|WGS	Nocardioides anomalus
0.00143	WGS	Soil2	Soil2|WGS	Frankia sp. EAN1pec
0.00143	WGS	Soil2	Soil2|WGS	Gemmata obscuriglobus
0.00143	WGS	Soil2	Soil2|WGS	Singulisphaera acidiphila
0.00137	WGS	Soil2	Soil2|WGS	Bradyrhizobium arachidis
0.00137	WGS	Soil2	Soil2|WGS	Rhodobacter sphaeroides
0.00137	WGS	Soil2	Soil2|WGS	Chondromyces crocatus
0.00137	WGS	Soil2	Soil2|WGS	Streptomyces lydicus
0.00137	WGS	Soil2	Soil2|WGS	Kribbella flavida
0.00137	WGS	Soil2	Soil2|WGS	Frankia inefficax
0.0013	WGS	Soil2	Soil2|WGS	Mesorhizobium loti
0.0013	WGS	Soil2	Soil2|WGS	Ensifer adhaerens
0.0013	WGS	Soil2	Soil2|WGS	Methylorubrum populi
0.0013	WGS	Soil2	Soil2|WGS	Burkholderia cenocepacia
0.0013	WGS	Soil2	Soil2|WGS	Kitasatospora sp. MMS16-BH015
0.0013	WGS	Soil2	Soil2|WGS	Clavibacter michiganensis
0.0013	WGS	Soil2	Soil2|WGS	Phytohabitans flavus
0.00123	WGS	Soil2	Soil2|WGS	Afipia sp. GAS231
0.00123	WGS	Soil2	Soil2|WGS	Methylobacterium sp. 4-46
0.00123	WGS	Soil2	Soil2|WGS	SphingomoNos alpiNo
0.00123	WGS	Soil2	Soil2|WGS	Cupriavidus pauculus
0.00123	WGS	Soil2	Soil2|WGS	Rhizobacter gummiphilus
0.00123	WGS	Soil2	Soil2|WGS	Streptomyces sp. TLI_053
0.00123	WGS	Soil2	Soil2|WGS	Mycolicibacterium moriokaense
0.00123	WGS	Soil2	Soil2|WGS	Rhodococcus opacus
0.00123	WGS	Soil2	Soil2|WGS	Kribbella qitaiheensis
0.00123	WGS	Soil2	Soil2|WGS	Friedmanniella luteola
0.00123	WGS	Soil2	Soil2|WGS	Lentzea guizhouensis
0.00123	WGS	Soil2	Soil2|WGS	Paludibaculum fermentans
0.00116	WGS	Soil2	Soil2|WGS	Bradyrhizobium oligotrophicum
0.00116	WGS	Soil2	Soil2|WGS	Bradyrhizobium japonicum
0.00116	WGS	Soil2	Soil2|WGS	Agrobacterium tumefaciens
0.00116	WGS	Soil2	Soil2|WGS	Methylobacterium aquaticum
0.00116	WGS	Soil2	Soil2|WGS	Starkeya sp. ORNL1
0.00116	WGS	Soil2	Soil2|WGS	Chelatococcus sp. CO-6
0.00116	WGS	Soil2	Soil2|WGS	Azospirillum brasilense
0.00116	WGS	Soil2	Soil2|WGS	Burkholderia cepacia
0.00116	WGS	Soil2	Soil2|WGS	Cupriavidus basilensis
0.00116	WGS	Soil2	Soil2|WGS	Amycolatopsis mediterranei
0.00116	WGS	Soil2	Soil2|WGS	Pseudonocardia dioxanivorans
[truncated: 2,202 more rows]

## Sheet: Supplementary_Data_3
Supplementary Data 3. Bacterial species identified in each of the six soil samples with abundance threshold of 1e-04.
Fraction_of_reads	Kit	Sample	Set	Taxon
0.106725	EMP(V4)b	Soil1	Soil1|EMP(V4)b	Escherichia coli
0.045305	EMP(V4)b	Soil1	Soil1|EMP(V4)b	Burkholderia pseudomallei
0.030355	EMP(V4)b	Soil1	Soil1|EMP(V4)b	Luteitalea pratensis
0.02993	EMP(V4)b	Soil1	Soil1|EMP(V4)b	Vitreoscilla sp. C1
0.021815	EMP(V4)b	Soil1	Soil1|EMP(V4)b	Lancefieldella parvula
0.02139	EMP(V4)b	Soil1	Soil1|EMP(V4)b	Klebsiella pneumoniae
0.019375	EMP(V4)b	Soil1	Soil1|EMP(V4)b	Chryseolinea soli
0.01176	EMP(V4)b	Soil1	Soil1|EMP(V4)b	Devosia sp. MC521
0.01067	EMP(V4)b	Soil1	Soil1|EMP(V4)b	Sorangium cellulosum
0.01048	EMP(V4)b	Soil1	Soil1|EMP(V4)b	Rubrobacter sp. SCSIO 52909
0.010405	EMP(V4)b	Soil1	Soil1|EMP(V4)b	Cellvibrio sp. PSBB006
0.010365	EMP(V4)b	Soil1	Soil1|EMP(V4)b	Rhodoplanes sp. Z2-YC6860
0.01026	EMP(V4)b	Soil1	Soil1|EMP(V4)b	Leptospirillum ferrooxidans
0.009865	EMP(V4)b	Soil1	Soil1|EMP(V4)b	GemmatimoNos phototrophica
0.009765	EMP(V4)b	Soil1	Soil1|EMP(V4)b	Immundisolibacter cernigliae
0.009	EMP(V4)b	Soil1	Soil1|EMP(V4)b	Oenococcus kitaharae
0.008715	EMP(V4)b	Soil1	Soil1|EMP(V4)b	ANoerolinea thermophila
0.008165	EMP(V4)b	Soil1	Soil1|EMP(V4)b	Sulfuritortus calidifontis
0.007915	EMP(V4)b	Soil1	Soil1|EMP(V4)b	Syntrophobacter fumaroxidans
0.007885	EMP(V4)b	Soil1	Soil1|EMP(V4)b	Pirellula staleyi
0.00783	EMP(V4)b	Soil1	Soil1|EMP(V4)b	Syntrophus aciditrophicus
0.00765	EMP(V4)b	Soil1	Soil1|EMP(V4)b	Proteus mirabilis
0.00744	EMP(V4)b	Soil1	Soil1|EMP(V4)b	Chloracidobacterium thermophilum
0.00728	EMP(V4)b	Soil1	Soil1|EMP(V4)b	Haliangium ochraceum
0.00719	EMP(V4)b	Soil1	Soil1|EMP(V4)b	Bacillus sp. 1NLA3E
0.00687	EMP(V4)b	Soil1	Soil1|EMP(V4)b	Desulfosporosinus meridiei
0.00673	EMP(V4)b	Soil1	Soil1|EMP(V4)b	Clostridium estertheticum
0.00665	EMP(V4)b	Soil1	Soil1|EMP(V4)b	Pseudorhodoplanes sinuspersici
0.00665	EMP(V4)b	Soil1	Soil1|EMP(V4)b	Labrys sp. KNU-23
0.00643	EMP(V4)b	Soil1	Soil1|EMP(V4)b	Minicystis rosea
0.006245	EMP(V4)b	Soil1	Soil1|EMP(V4)b	IgNovibacterium album
0.005945	EMP(V4)b	Soil1	Soil1|EMP(V4)b	Verrucomicrobium sp. GAS474
0.00583	EMP(V4)b	Soil1	Soil1|EMP(V4)b	Paludibaculum fermentans
0.00567	EMP(V4)b	Soil1	Soil1|EMP(V4)b	Mesorhizobium sp. Pch-S
0.00567	EMP(V4)b	Soil1	Soil1|EMP(V4)b	Deinococcus proteolyticus
0.00567	EMP(V4)b	Soil1	Soil1|EMP(V4)b	Pelolinea submariNo
0.005605	EMP(V4)b	Soil1	Soil1|EMP(V4)b	Niabella soli
0.005385	EMP(V4)b	Soil1	Soil1|EMP(V4)b	ANoerolinea sp. 'rifampicinis'
0.005275	EMP(V4)b	Soil1	Soil1|EMP(V4)b	Bythopirellula goksoyri
0.00523	EMP(V4)b	Soil1	Soil1|EMP(V4)b	Paraflavitalea soli
0.0052	EMP(V4)b	Soil1	Soil1|EMP(V4)b	Basilea psittacipulmonis
0.005195	EMP(V4)b	Soil1	Soil1|EMP(V4)b	Legionella waltersii
0.00513	EMP(V4)b	Soil1	Soil1|EMP(V4)b	Hypericibacter adhaerens
0.004975	EMP(V4)b	Soil1	Soil1|EMP(V4)b	Hyphomicrobium denitrificans
0.00472	EMP(V4)b	Soil1	Soil1|EMP(V4)b	Desulfocapsa sulfexigens
0.004665	EMP(V4)b	Soil1	Soil1|EMP(V4)b	Sandaracinus amylolyticus
0.004525	EMP(V4)b	Soil1	Soil1|EMP(V4)b	PseudomoNos aeruginosa
0.00449	EMP(V4)b	Soil1	Soil1|EMP(V4)b	Brevefilum fermentans
0.004445	EMP(V4)b	Soil1	Soil1|EMP(V4)b	Steroidobacter denitrificans
0.00442	EMP(V4)b	Soil1	Soil1|EMP(V4)b	Vibrio sp. THAF191c
0.00422	EMP(V4)b	Soil1	Soil1|EMP(V4)b	Ornithobacterium rhinotracheale
0.00421	EMP(V4)b	Soil1	Soil1|EMP(V4)b	NitrosomoNos stercoris
0.00414	EMP(V4)b	Soil1	Soil1|EMP(V4)b	Gemmatirosa kalamazoonesis
0.00413	EMP(V4)b	Soil1	Soil1|EMP(V4)b	Lacunisphaera limnophila
0.00401	EMP(V4)b	Soil1	Soil1|EMP(V4)b	Nitrospira defluvii
0.00394	EMP(V4)b	Soil1	Soil1|EMP(V4)b	PseudomoNos sp. C27(2019)
0.003855	EMP(V4)b	Soil1	Soil1|EMP(V4)b	Tepidiforma bonchosmolovskayae
0.003795	EMP(V4)b	Soil1	Soil1|EMP(V4)b	Thiobacillus denitrificans
0.003785	EMP(V4)b	Soil1	Soil1|EMP(V4)b	Roseimicrobium sp. ORNL1
0.003725	EMP(V4)b	Soil1	Soil1|EMP(V4)b	Roseiflexus castenholzii
0.003685	EMP(V4)b	Soil1	Soil1|EMP(V4)b	DesulfuromoNos soudanensis
0.00357	EMP(V4)b	Soil1	Soil1|EMP(V4)b	Bremerella volcania
0.00356	EMP(V4)b	Soil1	Soil1|EMP(V4)b	Devosia sp. I507
0.00354	EMP(V4)b	Soil1	Soil1|EMP(V4)b	Maritalea myrionectae
0.00341	EMP(V4)b	Soil1	Soil1|EMP(V4)b	Desulfobulbus propionicus
0.00339	EMP(V4)b	Soil1	Soil1|EMP(V4)b	Methylobacterium sp. DM1
0.00338	EMP(V4)b	Soil1	Soil1|EMP(V4)b	Geobacter pickeringii
0.00334	EMP(V4)b	Soil1	Soil1|EMP(V4)b	Tuwongella immobilis
0.0033	EMP(V4)b	Soil1	Soil1|EMP(V4)b	Opitutus terrae
0.00323	EMP(V4)b	Soil1	Soil1|EMP(V4)b	Sulfuritalea hydrogenivorans
0.003155	EMP(V4)b	Soil1	Soil1|EMP(V4)b	Methylosinus trichosporium
0.003045	EMP(V4)b	Soil1	Soil1|EMP(V4)b	Candidatus Solibacter usitatus
0.003025	EMP(V4)b	Soil1	Soil1|EMP(V4)b	Candidatus Promineofilum breve
0.002955	EMP(V4)b	Soil1	Soil1|EMP(V4)b	Thermobaculum terrenum
0.002945	EMP(V4)b	Soil1	Soil1|EMP(V4)b	Haliscomenobacter hydrossis
0.002925	EMP(V4)b	Soil1	Soil1|EMP(V4)b	Woeseia oceani
0.002895	EMP(V4)b	Soil1	Soil1|EMP(V4)b	Devosia sp. A16
0.002885	EMP(V4)b	Soil1	Soil1|EMP(V4)b	Halobacteriovorax sp. BALOs_7
0.002875	EMP(V4)b	Soil1	Soil1|EMP(V4)b	Clostridium drakei
0.002785	EMP(V4)b	Soil1	Soil1|EMP(V4)b	Labilithrix luteola
0.002755	EMP(V4)b	Soil1	Soil1|EMP(V4)b	Candidatus Puniceispirillum marinum
0.002715	EMP(V4)b	Soil1	Soil1|EMP(V4)b	RhodopseudomoNos palustris
0.002715	EMP(V4)b	Soil1	Soil1|EMP(V4)b	Desulfarculus baarsii
0.002675	EMP(V4)b	Soil1	Soil1|EMP(V4)b	Ruthenibacterium lactatiformans
0.00267	EMP(V4)b	Soil1	Soil1|EMP(V4)b	Aquicella siphonis
0.0026	EMP(V4)b	Soil1	Soil1|EMP(V4)b	Desulfobacca acetoxidans
0.00256	EMP(V4)b	Soil1	Soil1|EMP(V4)b	Alistipes sp. dk3624
0.00252	EMP(V4)b	Soil1	Soil1|EMP(V4)b	Planctomyces sp. SH-PL14
0.00246	EMP(V4)b	Soil1	Soil1|EMP(V4)b	DehalogenimoNos lykanthroporepellens
0.00244	EMP(V4)b	Soil1	Soil1|EMP(V4)b	Rhodococcus sp. SGAir0479
0.002425	EMP(V4)b	Soil1	Soil1|EMP(V4)b	Mycetohabitans rhizoxinica
0.002425	EMP(V4)b	Soil1	Soil1|EMP(V4)b	Halioglobus pacificus
0.0024	EMP(V4)b	Soil1	Soil1|EMP(V4)b	Thermomicrobium roseum
0.00236	EMP(V4)b	Soil1	Soil1|EMP(V4)b	AlienimoNos californiensis
0.002315	EMP(V4)b	Soil1	Soil1|EMP(V4)b	Terricaulis silvestris
0.002295	EMP(V4)b	Soil1	Soil1|EMP(V4)b	Rhodocytophaga sp. 172606-1
0.002285	EMP(V4)b	Soil1	Soil1|EMP(V4)b	Nitrospirillum amazonense
0.002255	EMP(V4)b	Soil1	Soil1|EMP(V4)b	Phycisphaera mikurensis
0.002155	EMP(V4)b	Soil1	Soil1|EMP(V4)b	Gemmata obscuriglobus
0.002125	EMP(V4)b	Soil1	Soil1|EMP(V4)b	Defluviicoccus vanus
0.002115	EMP(V4)b	Soil1	Soil1|EMP(V4)b	Geobacter daltonii
0.002065	EMP(V4)b	Soil1	Soil1|EMP(V4)b	Chondromyces crocatus
0.002035	EMP(V4)b	Soil1	Soil1|EMP(V4)b	Xanthobacter autotrophicus
0.002025	EMP(V4)b	Soil1	Soil1|EMP(V4)b	Bacillus sp. Y1
0.002005	EMP(V4)b	Soil1	Soil1|EMP(V4)b	Magnetococcus marinus
0.001975	EMP(V4)b	Soil1	Soil1|EMP(V4)b	Salmonella enterica
0.001955	EMP(V4)b	Soil1	Soil1|EMP(V4)b	Candidatus Filomicrobium marinum
0.001935	EMP(V4)b	Soil1	Soil1|EMP(V4)b	Thermobispora bispora
0.001905	EMP(V4)b	Soil1	Soil1|EMP(V4)b	Geobacter lovleyi
0.001885	EMP(V4)b	Soil1	Soil1|EMP(V4)b	Actinomarinicola tropica
0.001865	EMP(V4)b	Soil1	Soil1|EMP(V4)b	Pajaroellobacter abortibovis
0.001835	EMP(V4)b	Soil1	Soil1|EMP(V4)b	Limnoglobus roseus
0.00181	EMP(V4)b	Soil1	Soil1|EMP(V4)b	ANoeromyxobacter sp. Fw109-5
0.001795	EMP(V4)b	Soil1	Soil1|EMP(V4)b	Enterobacteriaceae endosymbiont of DoNocia tomentosa
0.001795	EMP(V4)b	Soil1	Soil1|EMP(V4)b	Stella humosa
0.001785	EMP(V4)b	Soil1	Soil1|EMP(V4)b	Nordella sp. HKS 07
0.001775	EMP(V4)b	Soil1	Soil1|EMP(V4)b	Candidatus Babela massiliensis
0.00176	EMP(V4)b	Soil1	Soil1|EMP(V4)b	Enterobacteriaceae endosymbiont of DoNocia piscatrix
0.00171	EMP(V4)b	Soil1	Soil1|EMP(V4)b	Piscirickettsia salmonis
0.001705	EMP(V4)b	Soil1	Soil1|EMP(V4)b	FimbriimoNos ginsengisoli
0.00166	EMP(V4)b	Soil1	Soil1|EMP(V4)b	Pirellula sp. SH-Sr6A
0.00161	EMP(V4)b	Soil1	Soil1|EMP(V4)b	Lichenihabitans psoromatis
0.001605	EMP(V4)b	Soil1	Soil1|EMP(V4)b	Oligotropha carboxidovorans
0.001575	EMP(V4)b	Soil1	Soil1|EMP(V4)b	Luteolibacter sp. G-1-1-1
0.001545	EMP(V4)b	Soil1	Soil1|EMP(V4)b	Megasphaera elsdenii
0.00152	EMP(V4)b	Soil1	Soil1|EMP(V4)b	Hyphomicrobium nitrativorans
0.001495	EMP(V4)b	Soil1	Soil1|EMP(V4)b	Melioribacter roseus
0.001495	EMP(V4)b	Soil1	Soil1|EMP(V4)b	Lacipirellula parvula
0.001495	EMP(V4)b	Soil1	Soil1|EMP(V4)b	Paraoceanicella profunda
0.00149	EMP(V4)b	Soil1	Soil1|EMP(V4)b	Roseimaritima ulvae
0.001475	EMP(V4)b	Soil1	Soil1|EMP(V4)b	Elusimicrobium minutum
0.001475	EMP(V4)b	Soil1	Soil1|EMP(V4)b	Sulfurivermis fontis
0.001475	EMP(V4)b	Soil1	Soil1|EMP(V4)b	Candidatus Nitrotoga sp. AM1P
0.001475	EMP(V4)b	Soil1	Soil1|EMP(V4)b	Stigmatella aurantiaca
0.001475	EMP(V4)b	Soil1	Soil1|EMP(V4)b	Thermogutta terrifontis
0.001465	EMP(V4)b	Soil1	Soil1|EMP(V4)b	Oryzomicrobium terrae
0.001435	EMP(V4)b	Soil1	Soil1|EMP(V4)b	Simkania negevensis
0.001375	EMP(V4)b	Soil1	Soil1|EMP(V4)b	Bacillus cereus
0.001365	EMP(V4)b	Soil1	Soil1|EMP(V4)b	Sulfuriflexus mobilis
0.001345	EMP(V4)b	Soil1	Soil1|EMP(V4)b	SphingomoNos sp. sand1-3
0.001305	EMP(V4)b	Soil1	Soil1|EMP(V4)b	Sedimentisphaera salicampi
0.001295	EMP(V4)b	Soil1	Soil1|EMP(V4)b	Carboxydocella thermautotrophica
0.001265	EMP(V4)b	Soil1	Soil1|EMP(V4)b	Inhella inkyongensis
0.001255	EMP(V4)b	Soil1	Soil1|EMP(V4)b	Pistricoccus aurantiacus
0.001235	EMP(V4)b	Soil1	Soil1|EMP(V4)b	Aneurinibacillus soli
0.001225	EMP(V4)b	Soil1	Soil1|EMP(V4)b	Phenylobacterium zucineum
0.001195	EMP(V4)b	Soil1	Soil1|EMP(V4)b	Pelobacter carbinolicus
0.001195	EMP(V4)b	Soil1	Soil1|EMP(V4)b	Coraliomargarita akajimensis
0.001195	EMP(V4)b	Soil1	Soil1|EMP(V4)b	Paenibacillus crassostreae
0.001195	EMP(V4)b	Soil1	Soil1|EMP(V4)b	Caldilinea aerophila
0.001185	EMP(V4)b	Soil1	Soil1|EMP(V4)b	Desulfobulbus oralis
0.001175	EMP(V4)b	Soil1	Soil1|EMP(V4)b	Lacibacter sp. S13-6-6
0.001175	EMP(V4)b	Soil1	Soil1|EMP(V4)b	Rhodobacter sp. LPB0142
0.001175	EMP(V4)b	Soil1	Soil1|EMP(V4)b	Ehrlichia canis
0.001165	EMP(V4)b	Soil1	Soil1|EMP(V4)b	Acidobacterium capsulatum
0.001155	EMP(V4)b	Soil1	Soil1|EMP(V4)b	Bacillus velezensis
0.001135	EMP(V4)b	Soil1	Soil1|EMP(V4)b	Devosia ginsengisoli
0.001125	EMP(V4)b	Soil1	Soil1|EMP(V4)b	Haematospirillum jordaniae
0.001115	EMP(V4)b	Soil1	Soil1|EMP(V4)b	Neochlamydia sp. S13
0.001105	EMP(V4)b	Soil1	Soil1|EMP(V4)b	Sulfuricaulis limicola
0.001105	EMP(V4)b	Soil1	Soil1|EMP(V4)b	Sedimenticola thiotaurini
0.001105	EMP(V4)b	Soil1	Soil1|EMP(V4)b	Sulfuricurvum kujiense
0.00109	EMP(V4)b	Soil1	Soil1|EMP(V4)b	Alkalilimnicola ehrlichii
0.00107	EMP(V4)b	Soil1	Soil1|EMP(V4)b	Paludibacter propionicigenes
0.00107	EMP(V4)b	Soil1	Soil1|EMP(V4)b	Blattabacterium cuenoti
0.00106	EMP(V4)b	Soil1	Soil1|EMP(V4)b	Ramlibacter tataouinensis
0.001055	EMP(V4)b	Soil1	Soil1|EMP(V4)b	Friedmanniella luteola
0.001055	EMP(V4)b	Soil1	Soil1|EMP(V4)b	Arachidicoccus sp. BS20
0.00105	EMP(V4)b	Soil1	Soil1|EMP(V4)b	Bacteriovorax stolpii
0.001035	EMP(V4)b	Soil1	Soil1|EMP(V4)b	Leptotrichia hongkongensis
0.001005	EMP(V4)b	Soil1	Soil1|EMP(V4)b	Flavobacterium faecale
0.000985	EMP(V4)b	Soil1	Soil1|EMP(V4)b	Caldithrix abyssi
0.000985	EMP(V4)b	Soil1	Soil1|EMP(V4)b	PorphyromoNos cangingivalis
0.000975	EMP(V4)b	Soil1	Soil1|EMP(V4)b	Mycobacterium noviomagense
0.00097	EMP(V4)b	Soil1	Soil1|EMP(V4)b	Mariniblastus fucicola
0.00097	EMP(V4)b	Soil1	Soil1|EMP(V4)b	Desulfococcus oleovorans
0.00097	EMP(V4)b	Soil1	Soil1|EMP(V4)b	Skermanella pratensis
0.00096	EMP(V4)b	Soil1	Soil1|EMP(V4)b	Pontibacter pudoricolor
0.000935	EMP(V4)b	Soil1	Soil1|EMP(V4)b	Rickettsiales endosymbiont of Stachyamoeba lipophora
0.00092	EMP(V4)b	Soil1	Soil1|EMP(V4)b	Streptococcus thermophilus
0.00092	EMP(V4)b	Soil1	Soil1|EMP(V4)b	Mycobacterium tuberculosis
0.00091	EMP(V4)b	Soil1	Soil1|EMP(V4)b	Metabacillus sp. KUDC1714
0.000905	EMP(V4)b	Soil1	Soil1|EMP(V4)b	Sterolibacterium denitrificans
0.0009	EMP(V4)b	Soil1	Soil1|EMP(V4)b	ThermoaNoerobacter wiegelii
0.00089	EMP(V4)b	Soil1	Soil1|EMP(V4)b	Candidatus Chazhemtobacterium aquaticus
0.00087	EMP(V4)b	Soil1	Soil1|EMP(V4)b	Fibrobacter succinogenes
0.00087	EMP(V4)b	Soil1	Soil1|EMP(V4)b	Erythrobacter atlanticus
0.00086	EMP(V4)b	Soil1	Soil1|EMP(V4)b	Clostridium butyricum
0.00086	EMP(V4)b	Soil1	Soil1|EMP(V4)b	Pseudolabrys taiwanensis
0.00085	EMP(V4)b	Soil1	Soil1|EMP(V4)b	Aquicella lusitaNo
0.00084	EMP(V4)b	Soil1	Soil1|EMP(V4)b	PusillimoNos sp. DMV24BSW_D
0.00084	EMP(V4)b	Soil1	Soil1|EMP(V4)b	NitrosomoNos sp. Is79A3
0.00083	EMP(V4)b	Soil1	Soil1|EMP(V4)b	ANoerohalosphaera lusitaNo
0.00081	EMP(V4)b	Soil1	Soil1|EMP(V4)b	Desulfomonile tiedjei
0.0008	EMP(V4)b	Soil1	Soil1|EMP(V4)b	Thauera hydrothermalis
0.00079	EMP(V4)b	Soil1	Soil1|EMP(V4)b	Erythrobacter gangjinensis
0.00079	EMP(V4)b	Soil1	Soil1|EMP(V4)b	Solitalea caNodensis
0.00078	EMP(V4)b	Soil1	Soil1|EMP(V4)b	Pedobacter cryoconitis
0.00078	EMP(V4)b	Soil1	Soil1|EMP(V4)b	Candidatus Planktophila lacus
0.00076	EMP(V4)b	Soil1	Soil1|EMP(V4)b	Desulfurivibrio alkaliphilus
0.00076	EMP(V4)b	Soil1	Soil1|EMP(V4)b	Methylocaldum marinum
0.00076	EMP(V4)b	Soil1	Soil1|EMP(V4)b	Streptomyces albidoflavus
0.00076	EMP(V4)b	Soil1	Soil1|EMP(V4)b	Acidibrevibacterium fodiNoquatile
0.00076	EMP(V4)b	Soil1	Soil1|EMP(V4)b	Kineobactrum salinum
0.00076	EMP(V4)b	Soil1	Soil1|EMP(V4)b	Leptospira biflexa
0.00076	EMP(V4)b	Soil1	Soil1|EMP(V4)b	Methylocystis heyeri
0.00075	EMP(V4)b	Soil1	Soil1|EMP(V4)b	Candidatus Koribacter versatilis
0.00075	EMP(V4)b	Soil1	Soil1|EMP(V4)b	PseudomoNos sp. S-6-2
0.00075	EMP(V4)b	Soil1	Soil1|EMP(V4)b	Brucella melitensis
0.00074	EMP(V4)b	Soil1	Soil1|EMP(V4)b	endosymbiont of Plagiopylea sp.
0.00074	EMP(V4)b	Soil1	Soil1|EMP(V4)b	Chloroherpeton thalassium
0.00073	EMP(V4)b	Soil1	Soil1|EMP(V4)b	Candidatus Vampirococcus archaeovorus
0.00072	EMP(V4)b	Soil1	Soil1|EMP(V4)b	Opitutus sp. GAS368
0.00071	EMP(V4)b	Soil1	Soil1|EMP(V4)b	Legionella geestiaNo
0.0007	EMP(V4)b	Soil1	Soil1|EMP(V4)b	Candidatus Nucleicultrix amoebiphila
0.00069	EMP(V4)b	Soil1	Soil1|EMP(V4)b	Silvanigrella aquatica
0.000675	EMP(V4)b	Soil1	Soil1|EMP(V4)b	Geobacter sp. FeAm09
0.00067	EMP(V4)b	Soil1	Soil1|EMP(V4)b	Devosia sp. 1566
0.00066	EMP(V4)b	Soil1	Soil1|EMP(V4)b	Flexistipes sinusarabici
0.00066	EMP(V4)b	Soil1	Soil1|EMP(V4)b	Flavobacterium commune
0.00065	EMP(V4)b	Soil1	Soil1|EMP(V4)b	Candidatus Midichloria mitochondrii
0.000645	EMP(V4)b	Soil1	Soil1|EMP(V4)b	Flavobacterium pallidum
0.00064	EMP(V4)b	Soil1	Soil1|EMP(V4)b	Sutterella faecalis
0.00064	EMP(V4)b	Soil1	Soil1|EMP(V4)b	Tistrella mobilis
0.00064	EMP(V4)b	Soil1	Soil1|EMP(V4)b	Pseudobacter ginsenosidimutans
0.00064	EMP(V4)b	Soil1	Soil1|EMP(V4)b	Cobetia sp. L2A1
0.00063	EMP(V4)b	Soil1	Soil1|EMP(V4)b	Fuerstia marisgermanicae
0.00062	EMP(V4)b	Soil1	Soil1|EMP(V4)b	Lactobacillus delbrueckii
0.00062	EMP(V4)b	Soil1	Soil1|EMP(V4)b	Phenylobacterium sp. HYN0004
0.00062	EMP(V4)b	Soil1	Soil1|EMP(V4)b	Candidatus Phycorickettsia trachydisci
0.000615	EMP(V4)b	Soil1	Soil1|EMP(V4)b	Egibacter rhizosphaerae
0.000605	EMP(V4)b	Soil1	Soil1|EMP(V4)b	Spiroplasma taiwanense
0.000605	EMP(V4)b	Soil1	Soil1|EMP(V4)b	Rhizobacter gummiphilus
0.0006	EMP(V4)b	Soil1	Soil1|EMP(V4)b	Marichromatium purpuratum
0.0006	EMP(V4)b	Soil1	Soil1|EMP(V4)b	Paenibacillus polymyxa
0.0006	EMP(V4)b	Soil1	Soil1|EMP(V4)b	Niabella ginsenosidivorans
0.000595	EMP(V4)b	Soil1	Soil1|EMP(V4)b	PaNocibacter ginsenosidivorans
0.00059	EMP(V4)b	Soil1	Soil1|EMP(V4)b	Vibrio sp. THAF191d
0.00058	EMP(V4)b	Soil1	Soil1|EMP(V4)b	Singulisphaera acidiphila
0.00058	EMP(V4)b	Soil1	Soil1|EMP(V4)b	Parachlamydia acanthamoebae
0.000575	EMP(V4)b	Soil1	Soil1|EMP(V4)b	PseudomoNos mediterranea
0.00057	EMP(V4)b	Soil1	Soil1|EMP(V4)b	Cupriavidus malaysiensis
0.00057	EMP(V4)b	Soil1	Soil1|EMP(V4)b	Candidatus Xiphinematobacter sp. Idaho Grape
0.00057	EMP(V4)b	Soil1	Soil1|EMP(V4)b	Bacillus anthracis
0.000565	EMP(V4)b	Soil1	Soil1|EMP(V4)b	Chitinophaga caeni
0.00056	EMP(V4)b	Soil1	Soil1|EMP(V4)b	Candidatus Sulcia muelleri
0.000555	EMP(V4)b	Soil1	Soil1|EMP(V4)b	Hymenobacter sp. BRD128
0.00055	EMP(V4)b	Soil1	Soil1|EMP(V4)b	Pseudolabrys sp. FHR47
0.00055	EMP(V4)b	Soil1	Soil1|EMP(V4)b	Staphylococcus aureus
0.000545	EMP(V4)b	Soil1	Soil1|EMP(V4)b	Candidatus Endolissoclinum faulkneri
0.00054	EMP(V4)b	Soil1	Soil1|EMP(V4)b	Buchnera aphidicola
0.00054	EMP(V4)b	Soil1	Soil1|EMP(V4)b	Salinibacter ruber
0.00054	EMP(V4)b	Soil1	Soil1|EMP(V4)b	Actinopolyspora erythraea
0.00054	EMP(V4)b	Soil1	Soil1|EMP(V4)b	Xenorhabdus poiNorii
0.00054	EMP(V4)b	Soil1	Soil1|EMP(V4)b	Gallionella capsiferriformans
0.00054	EMP(V4)b	Soil1	Soil1|EMP(V4)b	Sediminispirochaeta smaragdiNoe
0.00054	EMP(V4)b	Soil1	Soil1|EMP(V4)b	Candidatus Carsonella ruddii
0.000535	EMP(V4)b	Soil1	Soil1|EMP(V4)b	Christensenella minuta
0.00053	EMP(V4)b	Soil1	Soil1|EMP(V4)b	Rubinisphaera brasiliensis
0.000525	EMP(V4)b	Soil1	Soil1|EMP(V4)b	Lachnoclostridium phytofermentans
0.00052	EMP(V4)b	Soil1	Soil1|EMP(V4)b	Hyphomicrobium sp. MC1
0.000515	EMP(V4)b	Soil1	Soil1|EMP(V4)b	Azorhizobium caulinodans
0.000515	EMP(V4)b	Soil1	Soil1|EMP(V4)b	Hartmannibacter diazotrophicus
0.000505	EMP(V4)b	Soil1	Soil1|EMP(V4)b	Bdellovibrio sp. NC01
0.000495	EMP(V4)b	Soil1	Soil1|EMP(V4)b	Conexibacter woesei
0.000495	EMP(V4)b	Soil1	Soil1|EMP(V4)b	Mucinivorans hirudinis
0.000495	EMP(V4)b	Soil1	Soil1|EMP(V4)b	Romboutsia hominis
0.000495	EMP(V4)b	Soil1	Soil1|EMP(V4)b	Pasteurella multocida
0.000495	EMP(V4)b	Soil1	Soil1|EMP(V4)b	Yersinia pestis
0.000485	EMP(V4)b	Soil1	Soil1|EMP(V4)b	Thermus sp. CCB_US3_UF1
0.000485	EMP(V4)b	Soil1	Soil1|EMP(V4)b	Pelobacter sp. SFB93
0.000485	EMP(V4)b	Soil1	Soil1|EMP(V4)b	Rhodobacter sp. CZR27
0.00048	EMP(V4)b	Soil1	Soil1|EMP(V4)b	Bartonella sp. HY038
0.000475	EMP(V4)b	Soil1	Soil1|EMP(V4)b	Hyphobacterium sp. CCMP332
0.000455	EMP(V4)b	Soil1	Soil1|EMP(V4)b	Arsenophonus Nosoniae
0.000455	EMP(V4)b	Soil1	Soil1|EMP(V4)b	Anoxybacter fermentans
0.000445	EMP(V4)b	Soil1	Soil1|EMP(V4)b	BrevundimoNos sp. Bb-A
0.000445	EMP(V4)b	Soil1	Soil1|EMP(V4)b	Monoglobus pectinilyticus
0.000445	EMP(V4)b	Soil1	Soil1|EMP(V4)b	Nitrospira moscoviensis
0.000445	EMP(V4)b	Soil1	Soil1|EMP(V4)b	Sedimentisphaera cyanobacteriorum
0.000445	EMP(V4)b	Soil1	Soil1|EMP(V4)b	Candidatus Nonopelagicus hibericus
0.000445	EMP(V4)b	Soil1	Soil1|EMP(V4)b	FilimoNos lacuNoe
0.000435	EMP(V4)b	Soil1	Soil1|EMP(V4)b	Sulfurimicrobium lacus
0.000435	EMP(V4)b	Soil1	Soil1|EMP(V4)b	Salinivirga cyanobacteriivorans
0.000435	EMP(V4)b	Soil1	Soil1|EMP(V4)b	Hymenobacter sp. BT182
0.000435	EMP(V4)b	Soil1	Soil1|EMP(V4)b	Egicoccus halophilus
0.000425	EMP(V4)b	Soil1	Soil1|EMP(V4)b	Oceanithermus profundus
0.000425	EMP(V4)b	Soil1	Soil1|EMP(V4)b	LuteimoNos sp. JM171
0.000425	EMP(V4)b	Soil1	Soil1|EMP(V4)b	Paraburkholderia sp. DHF22
0.000425	EMP(V4)b	Soil1	Soil1|EMP(V4)b	Coxiella burnetii
0.000425	EMP(V4)b	Soil1	Soil1|EMP(V4)b	Pelobacter propionicus
0.000425	EMP(V4)b	Soil1	Soil1|EMP(V4)b	Litoricola lipolytica
0.000425	EMP(V4)b	Soil1	Soil1|EMP(V4)b	Arachidicoccus soli
0.000425	EMP(V4)b	Soil1	Soil1|EMP(V4)b	Streptococcus pyogenes
0.000415	EMP(V4)b	Soil1	Soil1|EMP(V4)b	Bdellovibrio exovorus
0.000415	EMP(V4)b	Soil1	Soil1|EMP(V4)b	Nitrincola sp. KXZD1103
0.000415	EMP(V4)b	Soil1	Soil1|EMP(V4)b	Treponema brenNoborense
0.000415	EMP(V4)b	Soil1	Soil1|EMP(V4)b	Methylovulum psychrotolerans
0.000415	EMP(V4)b	Soil1	Soil1|EMP(V4)b	Desulfovibrio alaskensis
0.000415	EMP(V4)b	Soil1	Soil1|EMP(V4)b	Clostridium perfringens
0.000415	EMP(V4)b	Soil1	Soil1|EMP(V4)b	Clostridium botulinum
0.000415	EMP(V4)b	Soil1	Soil1|EMP(V4)b	Clostridium isatidis
0.000415	EMP(V4)b	Soil1	Soil1|EMP(V4)b	GemmatimoNos aurantiaca
0.000405	EMP(V4)b	Soil1	Soil1|EMP(V4)b	Legionella israelensis
0.000405	EMP(V4)b	Soil1	Soil1|EMP(V4)b	Paludisphaera borealis
0.000405	EMP(V4)b	Soil1	Soil1|EMP(V4)b	Peptoclostridium acidaminophilum
0.0004	EMP(V4)b	Soil1	Soil1|EMP(V4)b	Lawsonia intracellularis
0.000395	EMP(V4)b	Soil1	Soil1|EMP(V4)b	Sporomusa termitida
0.000395	EMP(V4)b	Soil1	Soil1|EMP(V4)b	Sanguibacter sp. HDW7
0.000395	EMP(V4)b	Soil1	Soil1|EMP(V4)b	Flavobacterium arcticum
0.000395	EMP(V4)b	Soil1	Soil1|EMP(V4)b	Thermosulfidibacter takaii
0.000395	EMP(V4)b	Soil1	Soil1|EMP(V4)b	Acidimicrobium ferrooxidans
0.000385	EMP(V4)b	Soil1	Soil1|EMP(V4)b	Candidatus Reidiella endopervernicosa
0.000385	EMP(V4)b	Soil1	Soil1|EMP(V4)b	Acidihalobacter aeolianus
0.000385	EMP(V4)b	Soil1	Soil1|EMP(V4)b	Mycoplasma neurolyticum
0.00038	EMP(V4)b	Soil1	Soil1|EMP(V4)b	SolimoNos sp. K1W22B-7
0.00038	EMP(V4)b	Soil1	Soil1|EMP(V4)b	Legionella endosymbiont of Polyplax serrata
0.000375	EMP(V4)b	Soil1	Soil1|EMP(V4)b	Candidatus SaccharimoNos aalborgensis
0.000375	EMP(V4)b	Soil1	Soil1|EMP(V4)b	Candidatus Kinetoplastibacterium desouzaii
0.000375	EMP(V4)b	Soil1	Soil1|EMP(V4)b	Candidatus Nesciobacter abundans
0.000375	EMP(V4)b	Soil1	Soil1|EMP(V4)b	Geobacter metallireducens
0.000375	EMP(V4)b	Soil1	Soil1|EMP(V4)b	Mageeibacillus indolicus
0.00037	EMP(V4)b	Soil1	Soil1|EMP(V4)b	Staphylococcus pseudintermedius
0.00037	EMP(V4)b	Soil1	Soil1|EMP(V4)b	Magnetospira sp. QH-2
0.000365	EMP(V4)b	Soil1	Soil1|EMP(V4)b	Desulfotomaculum ferrireducens
0.000365	EMP(V4)b	Soil1	Soil1|EMP(V4)b	Rubrobacter indicoceani
0.00036	EMP(V4)b	Soil1	Soil1|EMP(V4)b	Parvularcula bermudensis
0.00036	EMP(V4)b	Soil1	Soil1|EMP(V4)b	Cystobacter fuscus
0.000355	EMP(V4)b	Soil1	Soil1|EMP(V4)b	Nitrospira japonica
0.000355	EMP(V4)b	Soil1	Soil1|EMP(V4)b	Flavisolibacter ginsenosidimutans
0.000355	EMP(V4)b	Soil1	Soil1|EMP(V4)b	Acinetobacter pittii
0.00035	EMP(V4)b	Soil1	Soil1|EMP(V4)b	Ilumatobacter coccineus
0.00035	EMP(V4)b	Soil1	Soil1|EMP(V4)b	Peribacillus butanolivorans
0.000335	EMP(V4)b	Soil1	Soil1|EMP(V4)b	Ferrovibrio terrae
0.000335	EMP(V4)b	Soil1	Soil1|EMP(V4)b	Staphylococcus epidermidis
0.000335	EMP(V4)b	Soil1	Soil1|EMP(V4)b	Melittangium boletus
0.000335	EMP(V4)b	Soil1	Soil1|EMP(V4)b	Lautropia mirabilis
0.000335	EMP(V4)b	Soil1	Soil1|EMP(V4)b	Geobacter sp. M21
0.000335	EMP(V4)b	Soil1	Soil1|EMP(V4)b	MoNoibacterium sp. ALG8
0.00033	EMP(V4)b	Soil1	Soil1|EMP(V4)b	Acidovorax sp. 16-35-5
0.00033	EMP(V4)b	Soil1	Soil1|EMP(V4)b	Owenweeksia hongkongensis
0.00033	EMP(V4)b	Soil1	Soil1|EMP(V4)b	Acinetobacter haemolyticus
0.00033	EMP(V4)b	Soil1	Soil1|EMP(V4)b	Lysinibacillus timonensis
0.000325	EMP(V4)b	Soil1	Soil1|EMP(V4)b	Brevibacillus sp. SCSIO 07484
0.000325	EMP(V4)b	Soil1	Soil1|EMP(V4)b	Labilibaculum antarcticum
0.000325	EMP(V4)b	Soil1	Soil1|EMP(V4)b	Thioalkalivibrio sulfidiphilus
0.00032	EMP(V4)b	Soil1	Soil1|EMP(V4)b	Ammonifex degensii
0.00032	EMP(V4)b	Soil1	Soil1|EMP(V4)b	Arsenophonus endosymbiont of Aleurodicus dispersus
0.00032	EMP(V4)b	Soil1	Soil1|EMP(V4)b	Herbaspirillum hiltneri
0.000315	EMP(V4)b	Soil1	Soil1|EMP(V4)b	Niastella koreensis
0.00031	EMP(V4)b	Soil1	Soil1|EMP(V4)b	PseudomoNos balearica
0.00031	EMP(V4)b	Soil1	Soil1|EMP(V4)b	Veillonella rodentium
0.000305	EMP(V4)b	Soil1	Soil1|EMP(V4)b	Candidatus Kuenenia stuttgartiensis
0.0003	EMP(V4)b	Soil1	Soil1|EMP(V4)b	Cryptobacterium curtum
0.0003	EMP(V4)b	Soil1	Soil1|EMP(V4)b	Rhodanobacter denitrificans
0.0003	EMP(V4)b	Soil1	Soil1|EMP(V4)b	Glaciecola amylolytica
0.000295	EMP(V4)b	Soil1	Soil1|EMP(V4)b	Clostridioides difficile
0.000295	EMP(V4)b	Soil1	Soil1|EMP(V4)b	Staphylococcus caprae
0.00029	EMP(V4)b	Soil1	Soil1|EMP(V4)b	Acinetobacter sp. 10FS3-1
0.00029	EMP(V4)b	Soil1	Soil1|EMP(V4)b	Georhizobium profundi
0.00029	EMP(V4)b	Soil1	Soil1|EMP(V4)b	Parvibaculum lavamentivorans
0.00029	EMP(V4)b	Soil1	Soil1|EMP(V4)b	Jeongeupia sp. USM3
0.00028	EMP(V4)b	Soil1	Soil1|EMP(V4)b	Flavobacterium anhuiense
0.00028	EMP(V4)b	Soil1	Soil1|EMP(V4)b	Ereboglobus luteus
0.00028	EMP(V4)b	Soil1	Soil1|EMP(V4)b	Pseudonocardia dioxanivorans
0.00028	EMP(V4)b	Soil1	Soil1|EMP(V4)b	Rhodococcus sp. X156
0.00028	EMP(V4)b	Soil1	Soil1|EMP(V4)b	Akkermansia muciniphila
0.00027	EMP(V4)b	Soil1	Soil1|EMP(V4)b	[Ruminococcus] gNovus
0.00027	EMP(V4)b	Soil1	Soil1|EMP(V4)b	CollimoNos fungivorans
0.00027	EMP(V4)b	Soil1	Soil1|EMP(V4)b	Paenibacillus sp. BIHB4019
0.00027	EMP(V4)b	Soil1	Soil1|EMP(V4)b	Paraburkholderia caribensis
0.00027	EMP(V4)b	Soil1	Soil1|EMP(V4)b	Methylocystis rosea
0.00027	EMP(V4)b	Soil1	Soil1|EMP(V4)b	PontimoNos salivibrio
0.00027	EMP(V4)b	Soil1	Soil1|EMP(V4)b	MicroluNotus sp. KUDC0627
0.00026	EMP(V4)b	Soil1	Soil1|EMP(V4)b	Halorhodospira halochloris
0.00026	EMP(V4)b	Soil1	Soil1|EMP(V4)b	Sulfuricella denitrificans
0.00026	EMP(V4)b	Soil1	Soil1|EMP(V4)b	Coprothermobacter proteolyticus
0.00026	EMP(V4)b	Soil1	Soil1|EMP(V4)b	Clostridium cellulovorans
0.00026	EMP(V4)b	Soil1	Soil1|EMP(V4)b	Desulfohalobium retbaense
0.00026	EMP(V4)b	Soil1	Soil1|EMP(V4)b	Deinococcus sp. AJ005
0.000255	EMP(V4)b	Soil1	Soil1|EMP(V4)b	Thiohalobacter thiocyaNoticus
0.00025	EMP(V4)b	Soil1	Soil1|EMP(V4)b	Desulfoglaeba alkanexedens
0.00025	EMP(V4)b	Soil1	Soil1|EMP(V4)b	Staphylospora mariNo
0.00025	EMP(V4)b	Soil1	Soil1|EMP(V4)b	Ottowia sp. oral taxon 894
0.00024	EMP(V4)b	Soil1	Soil1|EMP(V4)b	Microvirgula aerodenitrificans
0.00024	EMP(V4)b	Soil1	Soil1|EMP(V4)b	Bacillus sp. FJAT-45348
0.00024	EMP(V4)b	Soil1	Soil1|EMP(V4)b	Legionella pneumophila
0.00024	EMP(V4)b	Soil1	Soil1|EMP(V4)b	PolaromoNos vacuolata
0.00024	EMP(V4)b	Soil1	Soil1|EMP(V4)b	Laribacter hongkongensis
0.00024	EMP(V4)b	Soil1	Soil1|EMP(V4)b	Spirosoma sp. I-24
0.00024	EMP(V4)b	Soil1	Soil1|EMP(V4)b	Flavobacterium sp. P2-65
0.00024	EMP(V4)b	Soil1	Soil1|EMP(V4)b	[PseudomoNos] mesoacidophila
0.00024	EMP(V4)b	Soil1	Soil1|EMP(V4)b	Marinithermus hydrothermalis
0.00024	EMP(V4)b	Soil1	Soil1|EMP(V4)b	Verrucomicrobium spinosum
0.00024	EMP(V4)b	Soil1	Soil1|EMP(V4)b	Candidatus Profftella armatura
0.00024	EMP(V4)b	Soil1	Soil1|EMP(V4)b	Rhodospirillum rubrum
0.00024	EMP(V4)b	Soil1	Soil1|EMP(V4)b	Thioploca ingrica
0.00023	EMP(V4)b	Soil1	Soil1|EMP(V4)b	Paenibacillus psychroresistens
0.00023	EMP(V4)b	Soil1	Soil1|EMP(V4)b	PorphyromoNos crevioricanis
0.00023	EMP(V4)b	Soil1	Soil1|EMP(V4)b	Blochmannia endosymbiont of Polyrhachis (Hedomyrma) turneri
0.00023	EMP(V4)b	Soil1	Soil1|EMP(V4)b	Polynucleobacter necessarius
0.00022	EMP(V4)b	Soil1	Soil1|EMP(V4)b	Azospirillum sp. TSH100
0.00022	EMP(V4)b	Soil1	Soil1|EMP(V4)b	Simiduia agarivorans
0.00022	EMP(V4)b	Soil1	Soil1|EMP(V4)b	Legionella sainthelensi
0.00022	EMP(V4)b	Soil1	Soil1|EMP(V4)b	Massilia sp. WG5
0.00022	EMP(V4)b	Soil1	Soil1|EMP(V4)b	Orientia tsutsugamushi
0.00022	EMP(V4)b	Soil1	Soil1|EMP(V4)b	Vagococcus teuberi
0.00022	EMP(V4)b	Soil1	Soil1|EMP(V4)b	Stackebrandtia Nossauensis
0.00022	EMP(V4)b	Soil1	Soil1|EMP(V4)b	Thermosulfuriphilus ammonigenes
0.00022	EMP(V4)b	Soil1	Soil1|EMP(V4)b	Beggiatoa leptomitoformis
0.00022	EMP(V4)b	Soil1	Soil1|EMP(V4)b	Spirochaeta africaNo
0.00022	EMP(V4)b	Soil1	Soil1|EMP(V4)b	Enterobacter hormaechei
0.00022	EMP(V4)b	Soil1	Soil1|EMP(V4)b	Candidatus Pantoea carbekii
0.00022	EMP(V4)b	Soil1	Soil1|EMP(V4)b	Alkaliphilus metalliredigens
0.00022	EMP(V4)b	Soil1	Soil1|EMP(V4)b	Bacillus coagulans
0.00022	EMP(V4)b	Soil1	Soil1|EMP(V4)b	Treponema succinifaciens
0.00022	EMP(V4)b	Soil1	Soil1|EMP(V4)b	Tenuifilum thalassicum
0.00022	EMP(V4)b	Soil1	Soil1|EMP(V4)b	Shinella sp. HZN7
0.00021	EMP(V4)b	Soil1	Soil1|EMP(V4)b	Nitratiruptor sp. SB155-2
0.00021	EMP(V4)b	Soil1	Soil1|EMP(V4)b	Turneriella parva
0.00021	EMP(V4)b	Soil1	Soil1|EMP(V4)b	Pelobacter acetylenicus
0.00021	EMP(V4)b	Soil1	Soil1|EMP(V4)b	Flavobacterium psychrophilum
0.00021	EMP(V4)b	Soil1	Soil1|EMP(V4)b	ChitinimoNos arctica
0.00021	EMP(V4)b	Soil1	Soil1|EMP(V4)b	Akkermansia glycaniphila
0.00021	EMP(V4)b	Soil1	Soil1|EMP(V4)b	Sphingopyxis sp. LPB0140
0.0002	EMP(V4)b	Soil1	Soil1|EMP(V4)b	Desulfobacula toluolica
0.0002	EMP(V4)b	Soil1	Soil1|EMP(V4)b	Lactobacillus gasseri
0.0002	EMP(V4)b	Soil1	Soil1|EMP(V4)b	Flavisolibacter sp. 17J28-1
0.0002	EMP(V4)b	Soil1	Soil1|EMP(V4)b	Granulicella sp. 5B5
0.0002	EMP(V4)b	Soil1	Soil1|EMP(V4)b	Aminobacterium colombiense
0.0002	EMP(V4)b	Soil1	Soil1|EMP(V4)b	Vibrio coralliilyticus
0.0002	EMP(V4)b	Soil1	Soil1|EMP(V4)b	Candidatus Nordonella dryophthoridicola
0.0002	EMP(V4)b	Soil1	Soil1|EMP(V4)b	Oxalobacter formigenes
0.0002	EMP(V4)b	Soil1	Soil1|EMP(V4)b	SphingomoNos sp. AE3
0.0002	EMP(V4)b	Soil1	Soil1|EMP(V4)b	Geoalkalibacter subterraneus
0.0002	EMP(V4)b	Soil1	Soil1|EMP(V4)b	Ruminiclostridium cellulolyticum
0.0002	EMP(V4)b	Soil1	Soil1|EMP(V4)b	CaldaNoerobacter subterraneus
0.0002	EMP(V4)b	Soil1	Soil1|EMP(V4)b	Paenibacillus mucilaginosus
0.0002	EMP(V4)b	Soil1	Soil1|EMP(V4)b	Ezakiella massiliensis
0.0002	EMP(V4)b	Soil1	Soil1|EMP(V4)b	Alkalitalea saponilacus
0.0002	EMP(V4)b	Soil1	Soil1|EMP(V4)b	AcidisarciNo polymorpha
0.0002	EMP(V4)b	Soil1	Soil1|EMP(V4)b	Desulfurispirillum indicum
0.0002	EMP(V4)b	Soil1	Soil1|EMP(V4)b	Christensenella sp. Marseille-P3954
0.0002	EMP(V4)b	Soil1	Soil1|EMP(V4)b	Wenzhouxiangella mariNo
0.0002	EMP(V4)b	Soil1	Soil1|EMP(V4)b	Desulfallas gibsoniae
0.0002	EMP(V4)b	Soil1	Soil1|EMP(V4)b	Chitinolyticbacter meiyuanensis
0.0002	EMP(V4)b	Soil1	Soil1|EMP(V4)b	Terasakiella sp. SH-1
0.0002	EMP(V4)b	Soil1	Soil1|EMP(V4)b	Desulfovibrio vulgaris
0.0002	EMP(V4)b	Soil1	Soil1|EMP(V4)b	Desulfosporosinus youngiae
0.0002	EMP(V4)b	Soil1	Soil1|EMP(V4)b	Bacillus subtilis
0.0002	EMP(V4)b	Soil1	Soil1|EMP(V4)b	Peptoniphilus ivorii
0.0002	EMP(V4)b	Soil1	Soil1|EMP(V4)b	Saccharomonospora viridis
0.0002	EMP(V4)b	Soil1	Soil1|EMP(V4)b	Mycoplasma iowae
0.0002	EMP(V4)b	Soil1	Soil1|EMP(V4)b	Acetomicrobium mobile
0.0002	EMP(V4)b	Soil1	Soil1|EMP(V4)b	Blastochloris viridis
0.00019	EMP(V4)b	Soil1	Soil1|EMP(V4)b	Aquabacterium olei
0.00019	EMP(V4)b	Soil1	Soil1|EMP(V4)b	Indioceanicola profundi
0.00019	EMP(V4)b	Soil1	Soil1|EMP(V4)b	ZymomoNos mobilis
0.00019	EMP(V4)b	Soil1	Soil1|EMP(V4)b	PseudoxanthomoNos suwonensis
0.00019	EMP(V4)b	Soil1	Soil1|EMP(V4)b	Oceanisphaera profunda
0.00019	EMP(V4)b	Soil1	Soil1|EMP(V4)b	Dichelobacter nodosus
0.00019	EMP(V4)b	Soil1	Soil1|EMP(V4)b	NitrosomoNos eutropha
0.00019	EMP(V4)b	Soil1	Soil1|EMP(V4)b	Flavihumibacter sp. SB-02
0.00019	EMP(V4)b	Soil1	Soil1|EMP(V4)b	Paeniclostridium sordellii
0.00019	EMP(V4)b	Soil1	Soil1|EMP(V4)b	Limosilactobacillus reuteri
0.00019	EMP(V4)b	Soil1	Soil1|EMP(V4)b	Pseudolysobacter antarcticus
0.00018	EMP(V4)b	Soil1	Soil1|EMP(V4)b	Candidatus Erwinia haradaeae
0.00018	EMP(V4)b	Soil1	Soil1|EMP(V4)b	Lactiplantibacillus plantarum
0.00018	EMP(V4)b	Soil1	Soil1|EMP(V4)b	Streptomyces tsukubensis
0.00018	EMP(V4)b	Soil1	Soil1|EMP(V4)b	Vibrio cholerae
0.00018	EMP(V4)b	Soil1	Soil1|EMP(V4)b	ThiomoNos intermedia
0.00018	EMP(V4)b	Soil1	Soil1|EMP(V4)b	Pelagibacterium halotolerans
0.00018	EMP(V4)b	Soil1	Soil1|EMP(V4)b	Azospirillum baldaniorum
0.00018	EMP(V4)b	Soil1	Soil1|EMP(V4)b	Ktedonosporobacter rubrisoli
0.00018	EMP(V4)b	Soil1	Soil1|EMP(V4)b	Sinimarinibacterium sp. NLF-5-8
0.00018	EMP(V4)b	Soil1	Soil1|EMP(V4)b	Beijerinckia indica
0.00018	EMP(V4)b	Soil1	Soil1|EMP(V4)b	Hypericibacter terrae
0.00018	EMP(V4)b	Soil1	Soil1|EMP(V4)b	Roseococcus sp. NIBR12
0.00018	EMP(V4)b	Soil1	Soil1|EMP(V4)b	Fastidiosipila sanguinis
0.00018	EMP(V4)b	Soil1	Soil1|EMP(V4)b	Mycoplasma alkalescens
0.00018	EMP(V4)b	Soil1	Soil1|EMP(V4)b	Candidatus Hepatoplasma crinochetorum
0.00018	EMP(V4)b	Soil1	Soil1|EMP(V4)b	Dyadobacter fermentans
0.00018	EMP(V4)b	Soil1	Soil1|EMP(V4)b	Petrocella atlantisensis
0.00018	EMP(V4)b	Soil1	Soil1|EMP(V4)b	Euzebya sp. DY32-46
0.00018	EMP(V4)b	Soil1	Soil1|EMP(V4)b	endosymbiont of unidentified scaly sNoil isolate Monju
0.00018	EMP(V4)b	Soil1	Soil1|EMP(V4)b	Bdellovibrio bacteriovorus
0.00018	EMP(V4)b	Soil1	Soil1|EMP(V4)b	Ruminococcus champanellensis
0.00018	EMP(V4)b	Soil1	Soil1|EMP(V4)b	Saprospira grandis
0.00018	EMP(V4)b	Soil1	Soil1|EMP(V4)b	Candidatus Protochlamydia Noegleriophila
0.00018	EMP(V4)b	Soil1	Soil1|EMP(V4)b	SphingomoNos koreensis
0.00017	EMP(V4)b	Soil1	Soil1|EMP(V4)b	Clostridium argentinense
0.00017	EMP(V4)b	Soil1	Soil1|EMP(V4)b	SphingomoNos rhizophila
0.00017	EMP(V4)b	Soil1	Soil1|EMP(V4)b	Desulfococcus multivorans
0.00017	EMP(V4)b	Soil1	Soil1|EMP(V4)b	Syntrophobotulus glycolicus
0.00017	EMP(V4)b	Soil1	Soil1|EMP(V4)b	Novosphingobium sp. Gsoil 351
0.00017	EMP(V4)b	Soil1	Soil1|EMP(V4)b	Barnesiella viscericola
0.00017	EMP(V4)b	Soil1	Soil1|EMP(V4)b	Acetohalobium arabaticum
0.00017	EMP(V4)b	Soil1	Soil1|EMP(V4)b	Actinomadura amylolytica
0.00017	EMP(V4)b	Soil1	Soil1|EMP(V4)b	Arachidicoccus ginsenosidivorans
0.00017	EMP(V4)b	Soil1	Soil1|EMP(V4)b	Mycoplasma salivarium
0.00016	EMP(V4)b	Soil1	Soil1|EMP(V4)b	ArenimoNos daejeonensis
0.00016	EMP(V4)b	Soil1	Soil1|EMP(V4)b	Hydrogenophilus thermoluteolus
0.00016	EMP(V4)b	Soil1	Soil1|EMP(V4)b	PseudomoNos azotoformans
0.00016	EMP(V4)b	Soil1	Soil1|EMP(V4)b	Thiocystis violascens
0.00016	EMP(V4)b	Soil1	Soil1|EMP(V4)b	PseudoxanthomoNos spadix
0.00016	EMP(V4)b	Soil1	Soil1|EMP(V4)b	ThermomoNos sp. XSG
0.00016	EMP(V4)b	Soil1	Soil1|EMP(V4)b	endosymbiont of Sipalinus gigas
0.00016	EMP(V4)b	Soil1	Soil1|EMP(V4)b	Methylococcus sp. IM1
0.00016	EMP(V4)b	Soil1	Soil1|EMP(V4)b	AeromoNos veronii
0.00016	EMP(V4)b	Soil1	Soil1|EMP(V4)b	Bartonella quintaNo
0.00016	EMP(V4)b	Soil1	Soil1|EMP(V4)b	Candidatus Sneabacter Nomystus
0.00016	EMP(V4)b	Soil1	Soil1|EMP(V4)b	Tabrizicola piscis
0.00016	EMP(V4)b	Soil1	Soil1|EMP(V4)b	Dehalobacterium formicoaceticum
0.00016	EMP(V4)b	Soil1	Soil1|EMP(V4)b	Butyrivibrio fibrisolvens
0.00016	EMP(V4)b	Soil1	Soil1|EMP(V4)b	Sphaerobacter thermophilus
0.00016	EMP(V4)b	Soil1	Soil1|EMP(V4)b	Deinococcus radiodurans
0.00016	EMP(V4)b	Soil1	Soil1|EMP(V4)b	Cytophaga hutchinsonii
0.00016	EMP(V4)b	Soil1	Soil1|EMP(V4)b	Chitinophaga pinensis
0.00016	EMP(V4)b	Soil1	Soil1|EMP(V4)b	Draconibacterium orientale
0.00016	EMP(V4)b	Soil1	Soil1|EMP(V4)b	Rhizorhabdus dicambivorans
0.00016	EMP(V4)b	Soil1	Soil1|EMP(V4)b	Ethanoligenens harbinense
0.00016	EMP(V4)b	Soil1	Soil1|EMP(V4)b	Planktothrix agardhii
0.00016	EMP(V4)b	Soil1	Soil1|EMP(V4)b	Paenibacillus Nophthalenovorans
0.00016	EMP(V4)b	Soil1	Soil1|EMP(V4)b	Staphylococcus lugdunensis
0.00016	EMP(V4)b	Soil1	Soil1|EMP(V4)b	Pelosinus sp. UFO1
0.00016	EMP(V4)b	Soil1	Soil1|EMP(V4)b	Streptomyces sp. CB00271
0.00016	EMP(V4)b	Soil1	Soil1|EMP(V4)b	Candidatus Nitrosoglobus terrae
0.00016	EMP(V4)b	Soil1	Soil1|EMP(V4)b	Ruminiclostridium sp. MA18
0.00016	EMP(V4)b	Soil1	Soil1|EMP(V4)b	Candidatus Nitrospira inopiNota
0.00016	EMP(V4)b	Soil1	Soil1|EMP(V4)b	Caulobacter mirabilis
0.00016	EMP(V4)b	Soil1	Soil1|EMP(V4)b	Enterococcus cecorum
0.00016	EMP(V4)b	Soil1	Soil1|EMP(V4)b	Tropheryma whipplei
0.00015	EMP(V4)b	Soil1	Soil1|EMP(V4)b	Frigoriglobus tundricola
0.00015	EMP(V4)b	Soil1	Soil1|EMP(V4)b	Serratia symbiotica
0.00015	EMP(V4)b	Soil1	Soil1|EMP(V4)b	XanthomoNos citri
0.00015	EMP(V4)b	Soil1	Soil1|EMP(V4)b	SphingomoNos sediminicola
0.00015	EMP(V4)b	Soil1	Soil1|EMP(V4)b	Mahella australiensis
0.00015	EMP(V4)b	Soil1	Soil1|EMP(V4)b	Thermaerobacter sp. FW80
0.00015	EMP(V4)b	Soil1	Soil1|EMP(V4)b	ParvimoNos micra
0.00015	EMP(V4)b	Soil1	Soil1|EMP(V4)b	Actinotignum schaalii
0.00015	EMP(V4)b	Soil1	Soil1|EMP(V4)b	Frankia casuariNoe
0.00015	EMP(V4)b	Soil1	Soil1|EMP(V4)b	Candidatus Protochlamydia amoebophila
0.00014	EMP(V4)b	Soil1	Soil1|EMP(V4)b	Pectobacterium parmentieri
0.00014	EMP(V4)b	Soil1	Soil1|EMP(V4)b	Lysobacter sp. II4
0.00014	EMP(V4)b	Soil1	Soil1|EMP(V4)b	Micavibrio aeruginosavorus
0.00014	EMP(V4)b	Soil1	Soil1|EMP(V4)b	Limnochorda pilosa
0.00014	EMP(V4)b	Soil1	Soil1|EMP(V4)b	Candidatus Bipolaricaulis aNoerobius
0.00014	EMP(V4)b	Soil1	Soil1|EMP(V4)b	Candidatus Ishikawaella capsulata
0.00014	EMP(V4)b	Soil1	Soil1|EMP(V4)b	Granulosicoccus antarcticus
0.00014	EMP(V4)b	Soil1	Soil1|EMP(V4)b	Achromobacter insolitus
0.00014	EMP(V4)b	Soil1	Soil1|EMP(V4)b	Sinorhizobium sp. RAC02
0.00014	EMP(V4)b	Soil1	Soil1|EMP(V4)b	Altererythrobacter sp. B11
0.00014	EMP(V4)b	Soil1	Soil1|EMP(V4)b	Halobacteriovorax marinus
0.00014	EMP(V4)b	Soil1	Soil1|EMP(V4)b	Syntrophothermus lipocalidus
0.00014	EMP(V4)b	Soil1	Soil1|EMP(V4)b	Weissella cryptocerci
0.00014	EMP(V4)b	Soil1	Soil1|EMP(V4)b	Pseudonocardia sp. CGMCC 4.1532
0.00014	EMP(V4)b	Soil1	Soil1|EMP(V4)b	Candidatus Nonosynbacter lyticus
0.00014	EMP(V4)b	Soil1	Soil1|EMP(V4)b	Thermotoga profunda
0.00014	EMP(V4)b	Soil1	Soil1|EMP(V4)b	Candidatus Portiera aleyrodidarum
0.00014	EMP(V4)b	Soil1	Soil1|EMP(V4)b	Marinobacterium sp. LSUCC0821
0.00014	EMP(V4)b	Soil1	Soil1|EMP(V4)b	Oceanicoccus sagamiensis
0.00014	EMP(V4)b	Soil1	Soil1|EMP(V4)b	Vibrio spartiNoe
0.00014	EMP(V4)b	Soil1	Soil1|EMP(V4)b	Limnobacter sp. SAORIC-580
0.00014	EMP(V4)b	Soil1	Soil1|EMP(V4)b	Duganella sp. AF9R3
0.00014	EMP(V4)b	Soil1	Soil1|EMP(V4)b	Neisseria lactamica
0.00014	EMP(V4)b	Soil1	Soil1|EMP(V4)b	Altererythrobacter sp. ZODW24
0.00014	EMP(V4)b	Soil1	Soil1|EMP(V4)b	Candidatus Paracaedibacter acanthamoebae
0.00014	EMP(V4)b	Soil1	Soil1|EMP(V4)b	Desulfovibrio desulfuricans
0.00014	EMP(V4)b	Soil1	Soil1|EMP(V4)b	IntestinimoNos butyriciproducens
0.00014	EMP(V4)b	Soil1	Soil1|EMP(V4)b	Urechidicola croceus
0.00014	EMP(V4)b	Soil1	Soil1|EMP(V4)b	Sphingobacterium sp. ML3W
0.00014	EMP(V4)b	Soil1	Soil1|EMP(V4)b	Nitrospira sp. KM1
0.00014	EMP(V4)b	Soil1	Soil1|EMP(V4)b	Deferribacter desulfuricans
0.00013	EMP(V4)b	Soil1	Soil1|EMP(V4)b	Halorhodospira halophila
0.00013	EMP(V4)b	Soil1	Soil1|EMP(V4)b	Maricaulis maris
0.00013	EMP(V4)b	Soil1	Soil1|EMP(V4)b	Spirosoma sp. CJU-R4
0.00013	EMP(V4)b	Soil1	Soil1|EMP(V4)b	Peptacetobacter hiranonis
0.00012	EMP(V4)b	Soil1	Soil1|EMP(V4)b	Candidatus Sodalis pierantonius
0.00012	EMP(V4)b	Soil1	Soil1|EMP(V4)b	Psychrobacter sp. P11G3
0.00012	EMP(V4)b	Soil1	Soil1|EMP(V4)b	OceanimoNos sp. GK1
0.00012	EMP(V4)b	Soil1	Soil1|EMP(V4)b	Salinisphaera sp. LB1
0.00012	EMP(V4)b	Soil1	Soil1|EMP(V4)b	Noviherbaspirillum sp. UKPF54
0.00012	EMP(V4)b	Soil1	Soil1|EMP(V4)b	Devosia sp. S02
0.00012	EMP(V4)b	Soil1	Soil1|EMP(V4)b	Rickettsia raoultii
0.00012	EMP(V4)b	Soil1	Soil1|EMP(V4)b	SilicimoNos algicola
0.00012	EMP(V4)b	Soil1	Soil1|EMP(V4)b	Emcibacter congregatus
0.00012	EMP(V4)b	Soil1	Soil1|EMP(V4)b	Maridesulfovibrio hydrothermalis
0.00012	EMP(V4)b	Soil1	Soil1|EMP(V4)b	Clostridium sp. JN-1
0.00012	EMP(V4)b	Soil1	Soil1|EMP(V4)b	Clostridium beijerinckii
0.00012	EMP(V4)b	Soil1	Soil1|EMP(V4)b	Hungateiclostridium saccincola
0.00012	EMP(V4)b	Soil1	Soil1|EMP(V4)b	Bacillus thermoamylovorans
0.00012	EMP(V4)b	Soil1	Soil1|EMP(V4)b	Laceyella sacchari
0.00012	EMP(V4)b	Soil1	Soil1|EMP(V4)b	Halomicronema hongdechloris
0.00012	EMP(V4)b	Soil1	Soil1|EMP(V4)b	Mucilaginibacter sp. 14171R-50
0.00012	EMP(V4)b	Soil1	Soil1|EMP(V4)b	Pseudopedobacter saltans
0.00012	EMP(V4)b	Soil1	Soil1|EMP(V4)b	Oceanispirochaeta crateris
0.00012	EMP(V4)b	Soil1	Soil1|EMP(V4)b	Athalassotoga saccharophila
0.00012	EMP(V4)b	Soil1	Soil1|EMP(V4)b	Spartinivicinus ruber
0.00012	EMP(V4)b	Soil1	Soil1|EMP(V4)b	Moraxella osloensis
0.00012	EMP(V4)b	Soil1	Soil1|EMP(V4)b	Acidiferrobacter sp. SPIII_3
0.00012	EMP(V4)b	Soil1	Soil1|EMP(V4)b	AeromoNos simiae
0.00012	EMP(V4)b	Soil1	Soil1|EMP(V4)b	Schlegelella thermodepolymerans
0.00012	EMP(V4)b	Soil1	Soil1|EMP(V4)b	Ferriphaselus amnicola
0.00012	EMP(V4)b	Soil1	Soil1|EMP(V4)b	Nitrobacter hamburgensis
0.00012	EMP(V4)b	Soil1	Soil1|EMP(V4)b	Methylobacterium sp. 4-46
0.00012	EMP(V4)b	Soil1	Soil1|EMP(V4)b	Mesorhizobium oceanicum
0.00012	EMP(V4)b	Soil1	Soil1|EMP(V4)b	SphingomoNos sp. HDW15A
0.00012	EMP(V4)b	Soil1	Soil1|EMP(V4)b	SphingomoNos sp. CL5.1
0.00012	EMP(V4)b	Soil1	Soil1|EMP(V4)b	Rhodovulum sp. P5
0.00012	EMP(V4)b	Soil1	Soil1|EMP(V4)b	Myxococcus xanthus
0.00012	EMP(V4)b	Soil1	Soil1|EMP(V4)b	Desulfomicrobium orale
0.00012	EMP(V4)b	Soil1	Soil1|EMP(V4)b	Flavonifractor plautii
0.00012	EMP(V4)b	Soil1	Soil1|EMP(V4)b	Lachnoclostridium phocaeense
0.00012	EMP(V4)b	Soil1	Soil1|EMP(V4)b	Biomaibacter acetigenes
0.00012	EMP(V4)b	Soil1	Soil1|EMP(V4)b	Bacillus thuringiensis
0.00012	EMP(V4)b	Soil1	Soil1|EMP(V4)b	Geobacillus sp. 46C-IIa
0.00012	EMP(V4)b	Soil1	Soil1|EMP(V4)b	Lactobacillus iners
0.00012	EMP(V4)b	Soil1	Soil1|EMP(V4)b	Nocardia seriolae
0.00012	EMP(V4)b	Soil1	Soil1|EMP(V4)b	Streptomyces luNoelactis
0.00012	EMP(V4)b	Soil1	Soil1|EMP(V4)b	Acidothermus cellulolyticus
0.00012	EMP(V4)b	Soil1	Soil1|EMP(V4)b	Chloroflexus aggregans
0.00012	EMP(V4)b	Soil1	Soil1|EMP(V4)b	Roseivirga pacifica
0.00012	EMP(V4)b	Soil1	Soil1|EMP(V4)b	Flavobacterium columNore
0.00012	EMP(V4)b	Soil1	Soil1|EMP(V4)b	Leptotrichia sp. oral taxon 847
0.10297	EMP(V4)b	Soil2	Soil2|EMP(V4)b	Oenococcus kitaharae
0.06187	EMP(V4)b	Soil2	Soil2|EMP(V4)b	Escherichia coli
0.039005	EMP(V4)b	Soil2	Soil2|EMP(V4)b	Luteitalea pratensis
0.038335	EMP(V4)b	Soil2	Soil2|EMP(V4)b	Klebsiella pneumoniae
0.037535	EMP(V4)b	Soil2	Soil2|EMP(V4)b	Lancefieldella parvula
0.03458	EMP(V4)b	Soil2	Soil2|EMP(V4)b	Chloracidobacterium thermophilum
0.022655	EMP(V4)b	Soil2	Soil2|EMP(V4)b	Rubrobacter sp. SCSIO 52909
0.02177	EMP(V4)b	Soil2	Soil2|EMP(V4)b	GemmatimoNos phototrophica
0.01821	EMP(V4)b	Soil2	Soil2|EMP(V4)b	Burkholderia pseudomallei
0.01359	EMP(V4)b	Soil2	Soil2|EMP(V4)b	Devosia sp. MC521
0.012895	EMP(V4)b	Soil2	Soil2|EMP(V4)b	Bacillus sp. 1NLA3E
0.01156	EMP(V4)b	Soil2	Soil2|EMP(V4)b	Vitreoscilla sp. C1
0.01132	EMP(V4)b	Soil2	Soil2|EMP(V4)b	Immundisolibacter cernigliae
0.011245	EMP(V4)b	Soil2	Soil2|EMP(V4)b	Desulfosporosinus meridiei
0.010955	EMP(V4)b	Soil2	Soil2|EMP(V4)b	Pseudorhodoplanes sinuspersici
0.01094	EMP(V4)b	Soil2	Soil2|EMP(V4)b	Mesorhizobium sp. Pch-S
0.010895	EMP(V4)b	Soil2	Soil2|EMP(V4)b	Proteus mirabilis
0.01066	EMP(V4)b	Soil2	Soil2|EMP(V4)b	Xanthobacter autotrophicus
0.01036	EMP(V4)b	Soil2	Soil2|EMP(V4)b	Chryseolinea soli
0.00963	EMP(V4)b	Soil2	Soil2|EMP(V4)b	Bacillus sp. Y1
0.00924	EMP(V4)b	Soil2	Soil2|EMP(V4)b	Roseimicrobium sp. ORNL1
0.00802	EMP(V4)b	Soil2	Soil2|EMP(V4)b	Haliangium ochraceum
0.007985	EMP(V4)b	Soil2	Soil2|EMP(V4)b	Pirellula staleyi
0.00715	EMP(V4)b	Soil2	Soil2|EMP(V4)b	Verrucomicrobium sp. GAS474
0.007045	EMP(V4)b	Soil2	Soil2|EMP(V4)b	Devosia ginsengisoli
0.006975	EMP(V4)b	Soil2	Soil2|EMP(V4)b	Sorangium cellulosum
0.0065	EMP(V4)b	Soil2	Soil2|EMP(V4)b	Paraflavitalea soli
0.006005	EMP(V4)b	Soil2	Soil2|EMP(V4)b	Christensenella minuta
0.00578	EMP(V4)b	Soil2	Soil2|EMP(V4)b	Hyphomicrobium denitrificans
0.00563	EMP(V4)b	Soil2	Soil2|EMP(V4)b	Methylobacterium sp. DM1
0.005575	EMP(V4)b	Soil2	Soil2|EMP(V4)b	Candidatus Xiphinematobacter sp. Idaho Grape
0.005415	EMP(V4)b	Soil2	Soil2|EMP(V4)b	Nitrospira japonica
0.00539	EMP(V4)b	Soil2	Soil2|EMP(V4)b	Gemmatirosa kalamazoonesis
0.005365	EMP(V4)b	Soil2	Soil2|EMP(V4)b	Nitrospira defluvii
0.005315	EMP(V4)b	Soil2	Soil2|EMP(V4)b	RhodopseudomoNos palustris
0.00531	EMP(V4)b	Soil2	Soil2|EMP(V4)b	Gemmata obscuriglobus
0.00512	EMP(V4)b	Soil2	Soil2|EMP(V4)b	Sulfuritalea hydrogenivorans
0.005075	EMP(V4)b	Soil2	Soil2|EMP(V4)b	Steroidobacter denitrificans
0.004965	EMP(V4)b	Soil2	Soil2|EMP(V4)b	Roseiflexus castenholzii
0.0048	EMP(V4)b	Soil2	Soil2|EMP(V4)b	Rhodoplanes sp. Z2-YC6860
0.004755	EMP(V4)b	Soil2	Soil2|EMP(V4)b	Streptomyces albidoflavus
0.004635	EMP(V4)b	Soil2	Soil2|EMP(V4)b	Mycobacterium noviomagense
0.00414	EMP(V4)b	Soil2	Soil2|EMP(V4)b	Bremerella volcania
0.003715	EMP(V4)b	Soil2	Soil2|EMP(V4)b	Thermomicrobium roseum
0.003715	EMP(V4)b	Soil2	Soil2|EMP(V4)b	Sulfuritortus calidifontis
0.003685	EMP(V4)b	Soil2	Soil2|EMP(V4)b	Ornithobacterium rhinotracheale
0.003655	EMP(V4)b	Soil2	Soil2|EMP(V4)b	Oligotropha carboxidovorans
0.003645	EMP(V4)b	Soil2	Soil2|EMP(V4)b	PseudomoNos aeruginosa
0.003565	EMP(V4)b	Soil2	Soil2|EMP(V4)b	Nordella sp. HKS 07
0.003525	EMP(V4)b	Soil2	Soil2|EMP(V4)b	Opitutus terrae
0.003435	EMP(V4)b	Soil2	Soil2|EMP(V4)b	Magnetococcus marinus
0.003405	EMP(V4)b	Soil2	Soil2|EMP(V4)b	Niabella soli
0.00336	EMP(V4)b	Soil2	Soil2|EMP(V4)b	Pelolinea submariNo
0.00335	EMP(V4)b	Soil2	Soil2|EMP(V4)b	Limnoglobus roseus
0.00328	EMP(V4)b	Soil2	Soil2|EMP(V4)b	Paludibaculum fermentans
0.00327	EMP(V4)b	Soil2	Soil2|EMP(V4)b	Metabacillus sp. KUDC1714
0.00327	EMP(V4)b	Soil2	Soil2|EMP(V4)b	Bythopirellula goksoyri
0.00321	EMP(V4)b	Soil2	Soil2|EMP(V4)b	Tuwongella immobilis
0.003175	EMP(V4)b	Soil2	Soil2|EMP(V4)b	Minicystis rosea
0.002865	EMP(V4)b	Soil2	Soil2|EMP(V4)b	Mycetohabitans rhizoxinica
0.002845	EMP(V4)b	Soil2	Soil2|EMP(V4)b	Rhodococcus sp. SGAir0479
0.002845	EMP(V4)b	Soil2	Soil2|EMP(V4)b	Skermanella pratensis
0.002825	EMP(V4)b	Soil2	Soil2|EMP(V4)b	Thermobispora bispora
0.002775	EMP(V4)b	Soil2	Soil2|EMP(V4)b	FimbriimoNos ginsengisoli
0.002725	EMP(V4)b	Soil2	Soil2|EMP(V4)b	Candidatus Solibacter usitatus
0.002665	EMP(V4)b	Soil2	Soil2|EMP(V4)b	Bacillus velezensis
0.002665	EMP(V4)b	Soil2	Soil2|EMP(V4)b	Hyphomicrobium nitrativorans
0.002655	EMP(V4)b	Soil2	Soil2|EMP(V4)b	PseudomoNos sp. C27(2019)
0.002635	EMP(V4)b	Soil2	Soil2|EMP(V4)b	Sandaracinus amylolyticus
0.002625	EMP(V4)b	Soil2	Soil2|EMP(V4)b	Niabella ginsenosidivorans
0.002595	EMP(V4)b	Soil2	Soil2|EMP(V4)b	Verrucomicrobium spinosum
0.00258	EMP(V4)b	Soil2	Soil2|EMP(V4)b	Lacipirellula parvula
0.00257	EMP(V4)b	Soil2	Soil2|EMP(V4)b	Devosia sp. A16
0.00252	EMP(V4)b	Soil2	Soil2|EMP(V4)b	Rhodocytophaga sp. 172606-1
0.00252	EMP(V4)b	Soil2	Soil2|EMP(V4)b	Thermobaculum terrenum
0.0025	EMP(V4)b	Soil2	Soil2|EMP(V4)b	Aquicella siphonis
0.00247	EMP(V4)b	Soil2	Soil2|EMP(V4)b	Halobacteriovorax sp. BALOs_7
0.00245	EMP(V4)b	Soil2	Soil2|EMP(V4)b	Candidatus Puniceispirillum marinum
0.00241	EMP(V4)b	Soil2	Soil2|EMP(V4)b	SphingomoNos sediminicola
0.002325	EMP(V4)b	Soil2	Soil2|EMP(V4)b	Legionella waltersii
0.002315	EMP(V4)b	Soil2	Soil2|EMP(V4)b	Maritalea myrionectae
0.002305	EMP(V4)b	Soil2	Soil2|EMP(V4)b	Actinomarinicola tropica
0.00216	EMP(V4)b	Soil2	Soil2|EMP(V4)b	Labilithrix luteola
0.00216	EMP(V4)b	Soil2	Soil2|EMP(V4)b	Tepidiforma bonchosmolovskayae
0.002145	EMP(V4)b	Soil2	Soil2|EMP(V4)b	Planctomyces sp. SH-PL14
0.002135	EMP(V4)b	Soil2	Soil2|EMP(V4)b	Pirellula sp. SH-Sr6A
0.002125	EMP(V4)b	Soil2	Soil2|EMP(V4)b	Actinomadura amylolytica
0.002095	EMP(V4)b	Soil2	Soil2|EMP(V4)b	Caldithrix abyssi
0.002065	EMP(V4)b	Soil2	Soil2|EMP(V4)b	Staphylococcus caprae
0.002035	EMP(V4)b	Soil2	Soil2|EMP(V4)b	Vibrio sp. THAF191d
0.002015	EMP(V4)b	Soil2	Soil2|EMP(V4)b	Phycisphaera mikurensis
0.001945	EMP(V4)b	Soil2	Soil2|EMP(V4)b	Thauera hydrothermalis
0.001895	EMP(V4)b	Soil2	Soil2|EMP(V4)b	Friedmanniella luteola
0.001805	EMP(V4)b	Soil2	Soil2|EMP(V4)b	AlienimoNos californiensis
0.001775	EMP(V4)b	Soil2	Soil2|EMP(V4)b	Candidatus Babela massiliensis
0.00176	EMP(V4)b	Soil2	Soil2|EMP(V4)b	Rhodococcus sp. X156
0.00174	EMP(V4)b	Soil2	Soil2|EMP(V4)b	Hypericibacter adhaerens
0.00174	EMP(V4)b	Soil2	Soil2|EMP(V4)b	Paraoceanicella profunda
0.00165	EMP(V4)b	Soil2	Soil2|EMP(V4)b	Deinococcus proteolyticus
0.00165	EMP(V4)b	Soil2	Soil2|EMP(V4)b	Bacillus anthracis
0.00165	EMP(V4)b	Soil2	Soil2|EMP(V4)b	ANoerolinea sp. 'rifampicinis'
0.00164	EMP(V4)b	Soil2	Soil2|EMP(V4)b	Stella humosa
0.00162	EMP(V4)b	Soil2	Soil2|EMP(V4)b	Singulisphaera acidiphila
0.00161	EMP(V4)b	Soil2	Soil2|EMP(V4)b	SphingomoNos rhizophila
0.00158	EMP(V4)b	Soil2	Soil2|EMP(V4)b	Haematospirillum jordaniae
0.00154	EMP(V4)b	Soil2	Soil2|EMP(V4)b	Enterobacteriaceae endosymbiont of DoNocia tomentosa
0.00149	EMP(V4)b	Soil2	Soil2|EMP(V4)b	PolaromoNos Nophthalenivorans
0.00149	EMP(V4)b	Soil2	Soil2|EMP(V4)b	Conexibacter woesei
0.00148	EMP(V4)b	Soil2	Soil2|EMP(V4)b	SolimoNos sp. K1W22B-7
0.001475	EMP(V4)b	Soil2	Soil2|EMP(V4)b	Devosia sp. I507
0.001425	EMP(V4)b	Soil2	Soil2|EMP(V4)b	Salmonella enterica
0.001405	EMP(V4)b	Soil2	Soil2|EMP(V4)b	Cobetia sp. L2A1
0.001375	EMP(V4)b	Soil2	Soil2|EMP(V4)b	Luteolibacter sp. G-1-1-1
0.001365	EMP(V4)b	Soil2	Soil2|EMP(V4)b	Staphylococcus epidermidis
0.001355	EMP(V4)b	Soil2	Soil2|EMP(V4)b	Coraliomargarita akajimensis
0.001335	EMP(V4)b	Soil2	Soil2|EMP(V4)b	Paenibacillus polymyxa
0.001315	EMP(V4)b	Soil2	Soil2|EMP(V4)b	Rhizorhabdus dicambivorans
0.001315	EMP(V4)b	Soil2	Soil2|EMP(V4)b	Megasphaera elsdenii
0.001285	EMP(V4)b	Soil2	Soil2|EMP(V4)b	Fuerstia marisgermanicae
0.001285	EMP(V4)b	Soil2	Soil2|EMP(V4)b	Bacillus cereus
0.00128	EMP(V4)b	Soil2	Soil2|EMP(V4)b	Basilea psittacipulmonis
0.001265	EMP(V4)b	Soil2	Soil2|EMP(V4)b	Pseudonocardia dioxanivorans
0.001255	EMP(V4)b	Soil2	Soil2|EMP(V4)b	Sulfuriflexus mobilis
0.001255	EMP(V4)b	Soil2	Soil2|EMP(V4)b	Silvanigrella aquatica
0.001235	EMP(V4)b	Soil2	Soil2|EMP(V4)b	SphingomoNos sp. sand1-3
0.001235	EMP(V4)b	Soil2	Soil2|EMP(V4)b	Streptomyces tsukubensis
0.001235	EMP(V4)b	Soil2	Soil2|EMP(V4)b	Desulfarculus baarsii
0.001225	EMP(V4)b	Soil2	Soil2|EMP(V4)b	ArenimoNos daejeonensis
0.001225	EMP(V4)b	Soil2	Soil2|EMP(V4)b	Peribacillus butanolivorans
0.001205	EMP(V4)b	Soil2	Soil2|EMP(V4)b	Paenibacillus crassostreae
0.001195	EMP(V4)b	Soil2	Soil2|EMP(V4)b	Pseudobacter ginsenosidimutans
0.001195	EMP(V4)b	Soil2	Soil2|EMP(V4)b	Paenibacillus sp. BIHB4019
0.001185	EMP(V4)b	Soil2	Soil2|EMP(V4)b	Variovorax sp. 38R
0.001185	EMP(V4)b	Soil2	Soil2|EMP(V4)b	Terricaulis silvestris
0.001175	EMP(V4)b	Soil2	Soil2|EMP(V4)b	Halorhodospira halochloris
0.001155	EMP(V4)b	Soil2	Soil2|EMP(V4)b	Pedobacter ginsengisoli
0.001155	EMP(V4)b	Soil2	Soil2|EMP(V4)b	Lacibacter sp. S13-6-6
0.001095	EMP(V4)b	Soil2	Soil2|EMP(V4)b	Pseudolabrys taiwanensis
0.00109	EMP(V4)b	Soil2	Soil2|EMP(V4)b	Niastella koreensis
0.001085	EMP(V4)b	Soil2	Soil2|EMP(V4)b	Sulfurivermis fontis
0.001085	EMP(V4)b	Soil2	Soil2|EMP(V4)b	Streptococcus pyogenes
0.00108	EMP(V4)b	Soil2	Soil2|EMP(V4)b	Pseudonocardia sp. CGMCC 4.1532
0.001065	EMP(V4)b	Soil2	Soil2|EMP(V4)b	PontimoNos salivibrio
0.00106	EMP(V4)b	Soil2	Soil2|EMP(V4)b	ANoerolinea thermophila
0.00105	EMP(V4)b	Soil2	Soil2|EMP(V4)b	Lysinibacillus timonensis
0.00104	EMP(V4)b	Soil2	Soil2|EMP(V4)b	Coprothermobacter proteolyticus
0.001015	EMP(V4)b	Soil2	Soil2|EMP(V4)b	Labrys sp. KNU-23
0.00101	EMP(V4)b	Soil2	Soil2|EMP(V4)b	Aneurinibacillus soli
0.00099	EMP(V4)b	Soil2	Soil2|EMP(V4)b	Candidatus Promineofilum breve
0.00099	EMP(V4)b	Soil2	Soil2|EMP(V4)b	Rubrobacter xylanophilus
0.00098	EMP(V4)b	Soil2	Soil2|EMP(V4)b	Staphylococcus aureus
0.000975	EMP(V4)b	Soil2	Soil2|EMP(V4)b	Flavobacterium commune
0.00097	EMP(V4)b	Soil2	Soil2|EMP(V4)b	Thermogutta terrifontis
0.00096	EMP(V4)b	Soil2	Soil2|EMP(V4)b	Marinithermus hydrothermalis
0.00095	EMP(V4)b	Soil2	Soil2|EMP(V4)b	Brucella melitensis
0.00094	EMP(V4)b	Soil2	Soil2|EMP(V4)b	Mesorhizobium sp. DCY119
0.00093	EMP(V4)b	Soil2	Soil2|EMP(V4)b	SphingomoNos lutea
0.00093	EMP(V4)b	Soil2	Soil2|EMP(V4)b	Clostridium estertheticum
0.00091	EMP(V4)b	Soil2	Soil2|EMP(V4)b	Alkalilimnicola ehrlichii
0.0009	EMP(V4)b	Soil2	Soil2|EMP(V4)b	Flavisolibacter sp. 17J28-1
0.00089	EMP(V4)b	Soil2	Soil2|EMP(V4)b	Chondromyces crocatus
0.00089	EMP(V4)b	Soil2	Soil2|EMP(V4)b	Saccharomonospora viridis
0.00088	EMP(V4)b	Soil2	Soil2|EMP(V4)b	Bacteriovorax stolpii
0.00087	EMP(V4)b	Soil2	Soil2|EMP(V4)b	Halioglobus pacificus
0.00086	EMP(V4)b	Soil2	Soil2|EMP(V4)b	Psychrobacillus glaciei
0.00086	EMP(V4)b	Soil2	Soil2|EMP(V4)b	Nitrospirillum amazonense
0.00086	EMP(V4)b	Soil2	Soil2|EMP(V4)b	Thioploca ingrica
0.00085	EMP(V4)b	Soil2	Soil2|EMP(V4)b	Haliscomenobacter hydrossis
0.00085	EMP(V4)b	Soil2	Soil2|EMP(V4)b	Roseimaritima ulvae
0.00082	EMP(V4)b	Soil2	Soil2|EMP(V4)b	Ilumatobacter coccineus
0.00081	EMP(V4)b	Soil2	Soil2|EMP(V4)b	Laribacter hongkongensis
0.00078	EMP(V4)b	Soil2	Soil2|EMP(V4)b	Paenibacillus psychroresistens
0.00078	EMP(V4)b	Soil2	Soil2|EMP(V4)b	Flexistipes sinusarabici
0.00077	EMP(V4)b	Soil2	Soil2|EMP(V4)b	Arachidicoccus sp. BS20
0.00077	EMP(V4)b	Soil2	Soil2|EMP(V4)b	Hoyosella subflava
0.00076	EMP(V4)b	Soil2	Soil2|EMP(V4)b	Pajaroellobacter abortibovis
0.00076	EMP(V4)b	Soil2	Soil2|EMP(V4)b	ThermoaNoerobacter wiegelii
0.00076	EMP(V4)b	Soil2	Soil2|EMP(V4)b	ANoeromyxobacter sp. Fw109-5
0.00076	EMP(V4)b	Soil2	Soil2|EMP(V4)b	Frigoriglobus tundricola
0.00075	EMP(V4)b	Soil2	Soil2|EMP(V4)b	Chitinophaga pinensis
0.00075	EMP(V4)b	Soil2	Soil2|EMP(V4)b	Neochlamydia sp. S13
0.00075	EMP(V4)b	Soil2	Soil2|EMP(V4)b	Candidatus Koribacter versatilis
0.00073	EMP(V4)b	Soil2	Soil2|EMP(V4)b	PaNocibacter ginsenosidivorans
0.00073	EMP(V4)b	Soil2	Soil2|EMP(V4)b	Acidibrevibacterium fodiNoquatile
0.00072	EMP(V4)b	Soil2	Soil2|EMP(V4)b	Paludibacter propionicigenes
0.00072	EMP(V4)b	Soil2	Soil2|EMP(V4)b	Deinococcus sp. AJ005
0.00071	EMP(V4)b	Soil2	Soil2|EMP(V4)b	Erythrobacter gangjinensis
0.00071	EMP(V4)b	Soil2	Soil2|EMP(V4)b	Thermus sp. CCB_US3_UF1
0.00071	EMP(V4)b	Soil2	Soil2|EMP(V4)b	Spiroplasma taiwanense
0.00071	EMP(V4)b	Soil2	Soil2|EMP(V4)b	Solitalea caNodensis
0.0007	EMP(V4)b	Soil2	Soil2|EMP(V4)b	Mariniblastus fucicola
0.0007	EMP(V4)b	Soil2	Soil2|EMP(V4)b	Clostridioides difficile
0.00068	EMP(V4)b	Soil2	Soil2|EMP(V4)b	Flavisolibacter ginsenosidimutans
0.00068	EMP(V4)b	Soil2	Soil2|EMP(V4)b	Hymenobacter sp. BT182
0.00065	EMP(V4)b	Soil2	Soil2|EMP(V4)b	Mycolicibacterium chitae
0.00065	EMP(V4)b	Soil2	Soil2|EMP(V4)b	Azorhizobium caulinodans
0.00064	EMP(V4)b	Soil2	Soil2|EMP(V4)b	PseudomoNos mediterranea
0.00064	EMP(V4)b	Soil2	Soil2|EMP(V4)b	Candidatus Phycorickettsia trachydisci
0.00063	EMP(V4)b	Soil2	Soil2|EMP(V4)b	Paenibacillus mucilaginosus
0.00062	EMP(V4)b	Soil2	Soil2|EMP(V4)b	Hartmannibacter diazotrophicus
0.00062	EMP(V4)b	Soil2	Soil2|EMP(V4)b	Leptotrichia hongkongensis
0.00062	EMP(V4)b	Soil2	Soil2|EMP(V4)b	Aquicella lusitaNo
0.00061	EMP(V4)b	Soil2	Soil2|EMP(V4)b	Fibrobacter succinogenes
0.00061	EMP(V4)b	Soil2	Soil2|EMP(V4)b	Streptococcus thermophilus
0.00061	EMP(V4)b	Soil2	Soil2|EMP(V4)b	Mycobacterium tuberculosis
0.0006	EMP(V4)b	Soil2	Soil2|EMP(V4)b	Buchnera aphidicola
0.0006	EMP(V4)b	Soil2	Soil2|EMP(V4)b	DehalogenimoNos lykanthroporepellens
0.0006	EMP(V4)b	Soil2	Soil2|EMP(V4)b	SphingomoNos sp. CL5.1
0.000595	EMP(V4)b	Soil2	Soil2|EMP(V4)b	Candidatus Sulcia muelleri
0.00059	EMP(V4)b	Soil2	Soil2|EMP(V4)b	Ramlibacter tataouinensis
0.00059	EMP(V4)b	Soil2	Soil2|EMP(V4)b	Indioceanicola profundi
0.00059	EMP(V4)b	Soil2	Soil2|EMP(V4)b	PseudomoNos balearica
0.00059	EMP(V4)b	Soil2	Soil2|EMP(V4)b	Pseudolabrys sp. FHR47
0.000585	EMP(V4)b	Soil2	Soil2|EMP(V4)b	Microvirga thermotolerans
0.000585	EMP(V4)b	Soil2	Soil2|EMP(V4)b	Nitrosospira briensis
0.00058	EMP(V4)b	Soil2	Soil2|EMP(V4)b	Veillonella rodentium
0.00058	EMP(V4)b	Soil2	Soil2|EMP(V4)b	Methylocaldum marinum
0.000565	EMP(V4)b	Soil2	Soil2|EMP(V4)b	Blattabacterium cuenoti
0.000565	EMP(V4)b	Soil2	Soil2|EMP(V4)b	Legionella geestiaNo
0.000555	EMP(V4)b	Soil2	Soil2|EMP(V4)b	Bdellovibrio exovorus
0.00055	EMP(V4)b	Soil2	Soil2|EMP(V4)b	Stigmatella aurantiaca
0.000545	EMP(V4)b	Soil2	Soil2|EMP(V4)b	Rhodanobacter denitrificans
0.00053	EMP(V4)b	Soil2	Soil2|EMP(V4)b	Hydrogenophilus thermoluteolus
0.00052	EMP(V4)b	Soil2	Soil2|EMP(V4)b	Euzebya sp. DY32-46
0.000515	EMP(V4)b	Soil2	Soil2|EMP(V4)b	Paludisphaera borealis
0.00051	EMP(V4)b	Soil2	Soil2|EMP(V4)b	Candidatus Nonopelagicus hibericus
0.00051	EMP(V4)b	Soil2	Soil2|EMP(V4)b	Rhizobacter gummiphilus
0.00051	EMP(V4)b	Soil2	Soil2|EMP(V4)b	SphingomoNos sp. AE3
0.000505	EMP(V4)b	Soil2	Soil2|EMP(V4)b	Devosia sp. 1566
0.000505	EMP(V4)b	Soil2	Soil2|EMP(V4)b	Sphingopyxis sp. LPB0140
0.000505	EMP(V4)b	Soil2	Soil2|EMP(V4)b	Kribbella qitaiheensis
0.0005	EMP(V4)b	Soil2	Soil2|EMP(V4)b	FilimoNos lacuNoe
0.000495	EMP(V4)b	Soil2	Soil2|EMP(V4)b	SphingomoNos daechungensis
0.000495	EMP(V4)b	Soil2	Soil2|EMP(V4)b	Actinopolyspora erythraea
0.000485	EMP(V4)b	Soil2	Soil2|EMP(V4)b	Methylosinus trichosporium
0.00048	EMP(V4)b	Soil2	Soil2|EMP(V4)b	Candidatus Planktophila lacus
0.000475	EMP(V4)b	Soil2	Soil2|EMP(V4)b	Mycolicibacterium aubagnense
0.000475	EMP(V4)b	Soil2	Soil2|EMP(V4)b	Rhodobacter sp. LPB0142
0.00047	EMP(V4)b	Soil2	Soil2|EMP(V4)b	Brevibacillus sp. SCSIO 07484
0.00047	EMP(V4)b	Soil2	Soil2|EMP(V4)b	Rubrobacter sp. SCSIO 52915
0.000465	EMP(V4)b	Soil2	Soil2|EMP(V4)b	Enterobacteriaceae endosymbiont of DoNocia piscatrix
0.00046	EMP(V4)b	Soil2	Soil2|EMP(V4)b	SphingomoNos sp. HDW15C
0.000455	EMP(V4)b	Soil2	Soil2|EMP(V4)b	Pelobacter carbinolicus
0.000455	EMP(V4)b	Soil2	Soil2|EMP(V4)b	Parvularcula bermudensis
0.000455	EMP(V4)b	Soil2	Soil2|EMP(V4)b	Candidatus Nucleicultrix amoebiphila
0.000445	EMP(V4)b	Soil2	Soil2|EMP(V4)b	Streptomyces luNoelactis
0.00044	EMP(V4)b	Soil2	Soil2|EMP(V4)b	Rickettsiales endosymbiont of Stachyamoeba lipophora
0.000435	EMP(V4)b	Soil2	Soil2|EMP(V4)b	SphingomoNos koreensis
0.000435	EMP(V4)b	Soil2	Soil2|EMP(V4)b	Pedobacter cryoconitis
0.000435	EMP(V4)b	Soil2	Soil2|EMP(V4)b	Carboxydocella thermautotrophica
0.000425	EMP(V4)b	Soil2	Soil2|EMP(V4)b	Anoxybacter fermentans
0.000425	EMP(V4)b	Soil2	Soil2|EMP(V4)b	Arsenophonus Nosoniae
0.000425	EMP(V4)b	Soil2	Soil2|EMP(V4)b	Bacillus thuringiensis
0.000425	EMP(V4)b	Soil2	Soil2|EMP(V4)b	Mucinivorans hirudinis
0.00042	EMP(V4)b	Soil2	Soil2|EMP(V4)b	Chitinophaga caeni
0.000415	EMP(V4)b	Soil2	Soil2|EMP(V4)b	Pasteurella multocida
0.000415	EMP(V4)b	Soil2	Soil2|EMP(V4)b	Bacillus thermoamylovorans
0.000415	EMP(V4)b	Soil2	Soil2|EMP(V4)b	Desulfobacula toluolica
0.000415	EMP(V4)b	Soil2	Soil2|EMP(V4)b	Akkermansia glycaniphila
0.00041	EMP(V4)b	Soil2	Soil2|EMP(V4)b	Candidatus Endolissoclinum faulkneri
0.00041	EMP(V4)b	Soil2	Soil2|EMP(V4)b	NitrosomoNos sp. Is79A3
0.000405	EMP(V4)b	Soil2	Soil2|EMP(V4)b	Paraburkholderia sp. DHF22
0.000405	EMP(V4)b	Soil2	Soil2|EMP(V4)b	IgNovibacterium album
0.000405	EMP(V4)b	Soil2	Soil2|EMP(V4)b	Lactobacillus delbrueckii
0.000405	EMP(V4)b	Soil2	Soil2|EMP(V4)b	Kribbella flavida
0.0004	EMP(V4)b	Soil2	Soil2|EMP(V4)b	Rhodospirillum rubrum
0.000385	EMP(V4)b	Soil2	Soil2|EMP(V4)b	PseudomoNos sp. S-6-2
0.000385	EMP(V4)b	Soil2	Soil2|EMP(V4)b	Sinorhizobium sp. RAC02
0.000385	EMP(V4)b	Soil2	Soil2|EMP(V4)b	Inhella inkyongensis
0.000385	EMP(V4)b	Soil2	Soil2|EMP(V4)b	Rubinisphaera brasiliensis
0.000385	EMP(V4)b	Soil2	Soil2|EMP(V4)b	Salinibacter ruber
0.000375	EMP(V4)b	Soil2	Soil2|EMP(V4)b	XanthomoNos citri
0.000375	EMP(V4)b	Soil2	Soil2|EMP(V4)b	Staphylospora mariNo
0.000375	EMP(V4)b	Soil2	Soil2|EMP(V4)b	Leptospirillum ferrooxidans
0.00037	EMP(V4)b	Soil2	Soil2|EMP(V4)b	Clostridium cellulovorans
0.000365	EMP(V4)b	Soil2	Soil2|EMP(V4)b	Acidovorax sp. 16-35-5
0.00036	EMP(V4)b	Soil2	Soil2|EMP(V4)b	Desulfobacca acetoxidans
0.000355	EMP(V4)b	Soil2	Soil2|EMP(V4)b	Kineobactrum salinum
0.000355	EMP(V4)b	Soil2	Soil2|EMP(V4)b	Defluviicoccus vanus
0.000355	EMP(V4)b	Soil2	Soil2|EMP(V4)b	Flavobacterium faecale
0.00035	EMP(V4)b	Soil2	Soil2|EMP(V4)b	Egibacter rhizosphaerae
0.000345	EMP(V4)b	Soil2	Soil2|EMP(V4)b	Nocardia wallacei
0.000345	EMP(V4)b	Soil2	Soil2|EMP(V4)b	Brevefilum fermentans
0.00034	EMP(V4)b	Soil2	Soil2|EMP(V4)b	Nokamurella multipartita
0.00034	EMP(V4)b	Soil2	Soil2|EMP(V4)b	Yersinia pestis
0.00034	EMP(V4)b	Soil2	Soil2|EMP(V4)b	Pseudonocardia sp. Gen01
0.00034	EMP(V4)b	Soil2	Soil2|EMP(V4)b	Bacillus subtilis
0.000335	EMP(V4)b	Soil2	Soil2|EMP(V4)b	Lactobacillus gasseri
0.000335	EMP(V4)b	Soil2	Soil2|EMP(V4)b	Laceyella sacchari
0.00033	EMP(V4)b	Soil2	Soil2|EMP(V4)b	Niveispirillum cyanobacteriorum
0.00033	EMP(V4)b	Soil2	Soil2|EMP(V4)b	Bdellovibrio sp. NC01
0.00033	EMP(V4)b	Soil2	Soil2|EMP(V4)b	Stackebrandtia Nossauensis
0.00033	EMP(V4)b	Soil2	Soil2|EMP(V4)b	Caulobacter mirabilis
0.00033	EMP(V4)b	Soil2	Soil2|EMP(V4)b	Ruthenibacterium lactatiformans
0.000325	EMP(V4)b	Soil2	Soil2|EMP(V4)b	Baekduia soli
0.000325	EMP(V4)b	Soil2	Soil2|EMP(V4)b	Candidatus Midichloria mitochondrii
0.00032	EMP(V4)b	Soil2	Soil2|EMP(V4)b	Microvirgula aerodenitrificans
0.00032	EMP(V4)b	Soil2	Soil2|EMP(V4)b	Rubrobacter indicoceani
0.00032	EMP(V4)b	Soil2	Soil2|EMP(V4)b	Flavisolibacter tropicus
0.00031	EMP(V4)b	Soil2	Soil2|EMP(V4)b	Sanguibacter sp. HDW7
0.00031	EMP(V4)b	Soil2	Soil2|EMP(V4)b	Methylobacterium durans
0.00031	EMP(V4)b	Soil2	Soil2|EMP(V4)b	Clostridium perfringens
0.0003	EMP(V4)b	Soil2	Soil2|EMP(V4)b	Acetohalobium arabaticum
0.0003	EMP(V4)b	Soil2	Soil2|EMP(V4)b	Leptospira interrogans
0.0003	EMP(V4)b	Soil2	Soil2|EMP(V4)b	PusillimoNos sp. DMV24BSW_D
0.0003	EMP(V4)b	Soil2	Soil2|EMP(V4)b	Azospirillum sp. TSH100
0.0003	EMP(V4)b	Soil2	Soil2|EMP(V4)b	Myxococcus xanthus
0.00029	EMP(V4)b	Soil2	Soil2|EMP(V4)b	Shinella sp. HZN7
0.00028	EMP(V4)b	Soil2	Soil2|EMP(V4)b	Elusimicrobium minutum
0.00028	EMP(V4)b	Soil2	Soil2|EMP(V4)b	Bacillus sp. FJAT-45348
0.00028	EMP(V4)b	Soil2	Soil2|EMP(V4)b	Pontibacter pudoricolor
0.00028	EMP(V4)b	Soil2	Soil2|EMP(V4)b	Corynebacterium maris
0.00027	EMP(V4)b	Soil2	Soil2|EMP(V4)b	Rhodococcus sp. MTM3W5.2
0.00027	EMP(V4)b	Soil2	Soil2|EMP(V4)b	Acidimicrobium ferrooxidans
0.00027	EMP(V4)b	Soil2	Soil2|EMP(V4)b	Sedimentisphaera salicampi
0.00027	EMP(V4)b	Soil2	Soil2|EMP(V4)b	Deferribacter desulfuricans
0.00027	EMP(V4)b	Soil2	Soil2|EMP(V4)b	Aquisphaera giovannonii
0.00026	EMP(V4)b	Soil2	Soil2|EMP(V4)b	Phenylobacterium zucineum
0.00026	EMP(V4)b	Soil2	Soil2|EMP(V4)b	Hymenobacter sp. DG01
0.00026	EMP(V4)b	Soil2	Soil2|EMP(V4)b	Parvibaculum lavamentivorans
0.00026	EMP(V4)b	Soil2	Soil2|EMP(V4)b	MoNoibacterium sp. ALG8
0.00026	EMP(V4)b	Soil2	Soil2|EMP(V4)b	Caldilinea aerophila
0.00026	EMP(V4)b	Soil2	Soil2|EMP(V4)b	Candidatus Chazhemtobacterium aquaticus
0.00026	EMP(V4)b	Soil2	Soil2|EMP(V4)b	Chitinophaga sp. XS-30
0.00026	EMP(V4)b	Soil2	Soil2|EMP(V4)b	Sediminispirochaeta smaragdiNoe
0.00026	EMP(V4)b	Soil2	Soil2|EMP(V4)b	Anoxybacillus flavithermus
0.00025	EMP(V4)b	Soil2	Soil2|EMP(V4)b	Staphylococcus hominis
0.00025	EMP(V4)b	Soil2	Soil2|EMP(V4)b	Arthrobacter sp. YN
0.00025	EMP(V4)b	Soil2	Soil2|EMP(V4)b	Paenibacillus guangzhouensis
0.00025	EMP(V4)b	Soil2	Soil2|EMP(V4)b	Maricaulis maris
0.00025	EMP(V4)b	Soil2	Soil2|EMP(V4)b	Flavobacterium pallidum
0.00024	EMP(V4)b	Soil2	Soil2|EMP(V4)b	Nocardioides sp. JS614
0.00024	EMP(V4)b	Soil2	Soil2|EMP(V4)b	Nitratiruptor sp. SB155-2
0.00024	EMP(V4)b	Soil2	Soil2|EMP(V4)b	Frankia casuariNoe
0.00024	EMP(V4)b	Soil2	Soil2|EMP(V4)b	Candidatus Nonosynbacter lyticus
0.00024	EMP(V4)b	Soil2	Soil2|EMP(V4)b	LuteimoNos sp. JM171
0.00024	EMP(V4)b	Soil2	Soil2|EMP(V4)b	Akkermansia muciniphila
0.00024	EMP(V4)b	Soil2	Soil2|EMP(V4)b	Leptospira biflexa
0.00024	EMP(V4)b	Soil2	Soil2|EMP(V4)b	Acetomicrobium mobile
0.00024	EMP(V4)b	Soil2	Soil2|EMP(V4)b	Cupriavidus oxalaticus
0.00024	EMP(V4)b	Soil2	Soil2|EMP(V4)b	Peptoniphilus harei
0.00024	EMP(V4)b	Soil2	Soil2|EMP(V4)b	Kineococcus radiotolerans
0.00024	EMP(V4)b	Soil2	Soil2|EMP(V4)b	Owenweeksia hongkongensis
0.00024	EMP(V4)b	Soil2	Soil2|EMP(V4)b	Spirosoma sp. I-24
0.00024	EMP(V4)b	Soil2	Soil2|EMP(V4)b	Candidatus Protochlamydia amoebophila
0.00023	EMP(V4)b	Soil2	Soil2|EMP(V4)b	PseudoxanthomoNos spadix
0.00023	EMP(V4)b	Soil2	Soil2|EMP(V4)b	Pectobacterium parmentieri
0.00023	EMP(V4)b	Soil2	Soil2|EMP(V4)b	Acidihalobacter aeolianus
0.00023	EMP(V4)b	Soil2	Soil2|EMP(V4)b	Parachlamydia acanthamoebae
0.00022	EMP(V4)b	Soil2	Soil2|EMP(V4)b	Aneurinibacillus sp. XH2
0.00022	EMP(V4)b	Soil2	Soil2|EMP(V4)b	Ezakiella massiliensis
0.00022	EMP(V4)b	Soil2	Soil2|EMP(V4)b	Romboutsia hominis
0.00022	EMP(V4)b	Soil2	Soil2|EMP(V4)b	ParvimoNos micra
0.00021	EMP(V4)b	Soil2	Soil2|EMP(V4)b	Nitrobacter hamburgensis
0.00021	EMP(V4)b	Soil2	Soil2|EMP(V4)b	Aminobacterium colombiense
0.00021	EMP(V4)b	Soil2	Soil2|EMP(V4)b	Paenibacillus baekrokdamisoli
0.00021	EMP(V4)b	Soil2	Soil2|EMP(V4)b	Coxiella burnetii
0.00021	EMP(V4)b	Soil2	Soil2|EMP(V4)b	Bacillus coagulans
0.00021	EMP(V4)b	Soil2	Soil2|EMP(V4)b	Desulfovibrio vulgaris
0.0002	EMP(V4)b	Soil2	Soil2|EMP(V4)b	Mesorhizobium oceanicum
0.0002	EMP(V4)b	Soil2	Soil2|EMP(V4)b	Tatlockia micdadei
0.0002	EMP(V4)b	Soil2	Soil2|EMP(V4)b	Candidatus Coxiella mudrowiae
0.0002	EMP(V4)b	Soil2	Soil2|EMP(V4)b	ThermomoNos sp. XSG
0.0002	EMP(V4)b	Soil2	Soil2|EMP(V4)b	Paenibacillus Nophthalenovorans
0.0002	EMP(V4)b	Soil2	Soil2|EMP(V4)b	Halorhodospira halophila
0.0002	EMP(V4)b	Soil2	Soil2|EMP(V4)b	OceanimoNos sp. GK1
0.0002	EMP(V4)b	Soil2	Soil2|EMP(V4)b	Desulfurivibrio alkaliphilus
0.0002	EMP(V4)b	Soil2	Soil2|EMP(V4)b	Nocardia mangyaensis
0.0002	EMP(V4)b	Soil2	Soil2|EMP(V4)b	Syntrophothermus lipocalidus
0.0002	EMP(V4)b	Soil2	Soil2|EMP(V4)b	Phycicoccus endophyticus
0.0002	EMP(V4)b	Soil2	Soil2|EMP(V4)b	Acinetobacter sp. 10FS3-1
0.0002	EMP(V4)b	Soil2	Soil2|EMP(V4)b	Legionella spiritensis
0.0002	EMP(V4)b	Soil2	Soil2|EMP(V4)b	Lautropia mirabilis
0.0002	EMP(V4)b	Soil2	Soil2|EMP(V4)b	Symbiobacterium thermophilum
0.0002	EMP(V4)b	Soil2	Soil2|EMP(V4)b	Arthrobacter sp. TES
0.0002	EMP(V4)b	Soil2	Soil2|EMP(V4)b	Clostridium drakei
0.00019	EMP(V4)b	Soil2	Soil2|EMP(V4)b	Gudongella oleilytica
0.00019	EMP(V4)b	Soil2	Soil2|EMP(V4)b	Actinotignum schaalii
0.00019	EMP(V4)b	Soil2	Soil2|EMP(V4)b	Eggerthella sp. HF-1101
0.00019	EMP(V4)b	Soil2	Soil2|EMP(V4)b	MicroluNotus sp. KUDC0627
0.00019	EMP(V4)b	Soil2	Soil2|EMP(V4)b	Mycoplasma iowae
0.00019	EMP(V4)b	Soil2	Soil2|EMP(V4)b	Legionella sainthelensi
0.00019	EMP(V4)b	Soil2	Soil2|EMP(V4)b	Candidatus Reidiella endopervernicosa
0.00018	EMP(V4)b	Soil2	Soil2|EMP(V4)b	Devosia sp. S02
0.00018	EMP(V4)b	Soil2	Soil2|EMP(V4)b	Ruminococcus sp. JE7A12
0.00018	EMP(V4)b	Soil2	Soil2|EMP(V4)b	Lichenihabitans psoromatis
0.00018	EMP(V4)b	Soil2	Soil2|EMP(V4)b	Marinobacterium sp. LSUCC0821
0.00018	EMP(V4)b	Soil2	Soil2|EMP(V4)b	Legionella endosymbiont of Polyplax serrata
0.00018	EMP(V4)b	Soil2	Soil2|EMP(V4)b	NitrosomoNos communis
0.00018	EMP(V4)b	Soil2	Soil2|EMP(V4)b	Vulgatibacter incomptus
0.00018	EMP(V4)b	Soil2	Soil2|EMP(V4)b	Cohnella abietis
0.00018	EMP(V4)b	Soil2	Soil2|EMP(V4)b	Clostridium butyricum
0.00018	EMP(V4)b	Soil2	Soil2|EMP(V4)b	Lachnoclostridium phytofermentans
0.00018	EMP(V4)b	Soil2	Soil2|EMP(V4)b	CaldaNoerobacter subterraneus
0.00018	EMP(V4)b	Soil2	Soil2|EMP(V4)b	ChitinimoNos arctica
0.00018	EMP(V4)b	Soil2	Soil2|EMP(V4)b	Syntrophus aciditrophicus
0.00018	EMP(V4)b	Soil2	Soil2|EMP(V4)b	Pedobacter sp. JBR3-12
0.00018	EMP(V4)b	Soil2	Soil2|EMP(V4)b	Peptoclostridium acidaminophilum
0.00018	EMP(V4)b	Soil2	Soil2|EMP(V4)b	Rhodomicrobium vannielii
0.00018	EMP(V4)b	Soil2	Soil2|EMP(V4)b	Erythrobacter atlanticus
0.00018	EMP(V4)b	Soil2	Soil2|EMP(V4)b	Acinetobacter pittii
0.00018	EMP(V4)b	Soil2	Soil2|EMP(V4)b	Clostridium sp. JN-1
0.00018	EMP(V4)b	Soil2	Soil2|EMP(V4)b	Ammonifex degensii
0.00018	EMP(V4)b	Soil2	Soil2|EMP(V4)b	Candidatus AquiluNo sp. UB-MaderosW2red
0.00018	EMP(V4)b	Soil2	Soil2|EMP(V4)b	Isosphaera pallida
0.00017	EMP(V4)b	Soil2	Soil2|EMP(V4)b	Rhodobacter sp. CZR27
0.00017	EMP(V4)b	Soil2	Soil2|EMP(V4)b	Rhodovulum sp. P5
0.00017	EMP(V4)b	Soil2	Soil2|EMP(V4)b	Candidatus Carsonella ruddii
0.00017	EMP(V4)b	Soil2	Soil2|EMP(V4)b	Limnobacter sp. SAORIC-580
0.00017	EMP(V4)b	Soil2	Soil2|EMP(V4)b	Candidatus Kinetoplastibacterium desouzaii
0.00017	EMP(V4)b	Soil2	Soil2|EMP(V4)b	Limnochorda pilosa
0.00017	EMP(V4)b	Soil2	Soil2|EMP(V4)b	Desulfohalobium retbaense
0.00017	EMP(V4)b	Soil2	Soil2|EMP(V4)b	Paenibacillus chitinolyticus
0.00017	EMP(V4)b	Soil2	Soil2|EMP(V4)b	Tetrasphaera sp. HKS02
0.00017	EMP(V4)b	Soil2	Soil2|EMP(V4)b	Paracoccus jeotgali
0.00017	EMP(V4)b	Soil2	Soil2|EMP(V4)b	Nocardioides anomalus
0.00017	EMP(V4)b	Soil2	Soil2|EMP(V4)b	Cellvibrio sp. PSBB006
0.00017	EMP(V4)b	Soil2	Soil2|EMP(V4)b	Nocardioides sp. HDW12B
0.00016	EMP(V4)b	Soil2	Soil2|EMP(V4)b	Tropheryma whipplei
0.00016	EMP(V4)b	Soil2	Soil2|EMP(V4)b	Novosphingobium sp. Gsoil 351
0.00016	EMP(V4)b	Soil2	Soil2|EMP(V4)b	BrevundimoNos sp. Bb-A
0.00016	EMP(V4)b	Soil2	Soil2|EMP(V4)b	Spiribacter salinus
0.00016	EMP(V4)b	Soil2	Soil2|EMP(V4)b	Candidatus Nosuia deltocephalinicola
0.00016	EMP(V4)b	Soil2	Soil2|EMP(V4)b	Candidatus Profftella armatura
0.00016	EMP(V4)b	Soil2	Soil2|EMP(V4)b	Halobacteriovorax marinus
0.00016	EMP(V4)b	Soil2	Soil2|EMP(V4)b	Paraliobacillus sp. X-1125
0.00016	EMP(V4)b	Soil2	Soil2|EMP(V4)b	Paenibacillus barcinonensis
0.00016	EMP(V4)b	Soil2	Soil2|EMP(V4)b	Paenibacillus bovis
0.00016	EMP(V4)b	Soil2	Soil2|EMP(V4)b	Desulfofarcimen acetoxidans
0.00016	EMP(V4)b	Soil2	Soil2|EMP(V4)b	Clostridium argentinense
0.00016	EMP(V4)b	Soil2	Soil2|EMP(V4)b	Fastidiosipila sanguinis
0.00016	EMP(V4)b	Soil2	Soil2|EMP(V4)b	Cupriavidus malaysiensis
0.00016	EMP(V4)b	Soil2	Soil2|EMP(V4)b	Candidatus Sneabacter Nomystus
0.00016	EMP(V4)b	Soil2	Soil2|EMP(V4)b	Woeseia oceani
0.00016	EMP(V4)b	Soil2	Soil2|EMP(V4)b	Aerosticca soli
0.00016	EMP(V4)b	Soil2	Soil2|EMP(V4)b	Sulfuricella denitrificans
0.00016	EMP(V4)b	Soil2	Soil2|EMP(V4)b	Desulfobacterium autotrophicum
0.00016	EMP(V4)b	Soil2	Soil2|EMP(V4)b	Enterococcus cecorum
0.00016	EMP(V4)b	Soil2	Soil2|EMP(V4)b	Staphylococcus lugdunensis
0.00016	EMP(V4)b	Soil2	Soil2|EMP(V4)b	Monoglobus pectinilyticus
0.00016	EMP(V4)b	Soil2	Soil2|EMP(V4)b	Hungateiclostridium saccincola
0.00016	EMP(V4)b	Soil2	Soil2|EMP(V4)b	Streptomyces sp. S1A1-8
0.00016	EMP(V4)b	Soil2	Soil2|EMP(V4)b	Friedmanniella sagamiharensis
0.00016	EMP(V4)b	Soil2	Soil2|EMP(V4)b	Microcoleus sp. PCC 7113
0.00016	EMP(V4)b	Soil2	Soil2|EMP(V4)b	Candidatus Amoebophilus asiaticus
0.00016	EMP(V4)b	Soil2	Soil2|EMP(V4)b	Amniculibacterium sp. G2-70
0.00016	EMP(V4)b	Soil2	Soil2|EMP(V4)b	[PseudomoNos] mesoacidophila
0.00016	EMP(V4)b	Soil2	Soil2|EMP(V4)b	Nocardia sp. CS682
0.00016	EMP(V4)b	Soil2	Soil2|EMP(V4)b	Simkania negevensis
0.00016	EMP(V4)b	Soil2	Soil2|EMP(V4)b	Arachidicoccus ginsenosidivorans
0.00016	EMP(V4)b	Soil2	Soil2|EMP(V4)b	Candidatus Kuenenia stuttgartiensis
0.00015	EMP(V4)b	Soil2	Soil2|EMP(V4)b	Desulfococcus multivorans
0.00015	EMP(V4)b	Soil2	Soil2|EMP(V4)b	Paraclostridium bifermentans
0.00015	EMP(V4)b	Soil2	Soil2|EMP(V4)b	Planktothrix agardhii
0.00015	EMP(V4)b	Soil2	Soil2|EMP(V4)b	Bartonella sp. HY038
0.00015	EMP(V4)b	Soil2	Soil2|EMP(V4)b	Bacillus megaterium
0.00015	EMP(V4)b	Soil2	Soil2|EMP(V4)b	NitrosomoNos stercoris
0.00015	EMP(V4)b	Soil2	Soil2|EMP(V4)b	Sterolibacterium denitrificans
0.00015	EMP(V4)b	Soil2	Soil2|EMP(V4)b	Hyphobacterium sp. CCMP332
0.00015	EMP(V4)b	Soil2	Soil2|EMP(V4)b	Vibrio sp. THAF191c
0.00015	EMP(V4)b	Soil2	Soil2|EMP(V4)b	Opitutus sp. GAS368
0.00014	EMP(V4)b	Soil2	Soil2|EMP(V4)b	Roseococcus sp. NIBR12
0.00014	EMP(V4)b	Soil2	Soil2|EMP(V4)b	Geobacter pickeringii
0.00014	EMP(V4)b	Soil2	Soil2|EMP(V4)b	Streptomyces sp. FR-008
0.00014	EMP(V4)b	Soil2	Soil2|EMP(V4)b	Lysobacter sp. II4
0.00014	EMP(V4)b	Soil2	Soil2|EMP(V4)b	Sedimenticola thiotaurini
0.00014	EMP(V4)b	Soil2	Soil2|EMP(V4)b	Dietzia sp. oral taxon 368
0.00014	EMP(V4)b	Soil2	Soil2|EMP(V4)b	Cytophaga hutchinsonii
0.00014	EMP(V4)b	Soil2	Soil2|EMP(V4)b	Flavobacterium columNore
0.00014	EMP(V4)b	Soil2	Soil2|EMP(V4)b	GemmatimoNos aurantiaca
0.00014	EMP(V4)b	Soil2	Soil2|EMP(V4)b	Ferrovibrio terrae
0.00014	EMP(V4)b	Soil2	Soil2|EMP(V4)b	Phenylobacterium sp. HYN0004
0.00014	EMP(V4)b	Soil2	Soil2|EMP(V4)b	Kushneria sp. YCWA18
0.00014	EMP(V4)b	Soil2	Soil2|EMP(V4)b	PseudomoNos syringae
0.00014	EMP(V4)b	Soil2	Soil2|EMP(V4)b	Piscirickettsia salmonis
0.00014	EMP(V4)b	Soil2	Soil2|EMP(V4)b	endosymbiont of Sipalinus gigas
0.00014	EMP(V4)b	Soil2	Soil2|EMP(V4)b	Virgibacillus sp. MSP4-1
0.00014	EMP(V4)b	Soil2	Soil2|EMP(V4)b	Paenibacillus rhizovicinus
0.00014	EMP(V4)b	Soil2	Soil2|EMP(V4)b	Desulfotomaculum nigrificans
0.00014	EMP(V4)b	Soil2	Soil2|EMP(V4)b	Carboxydothermus hydrogenoformans
0.00014	EMP(V4)b	Soil2	Soil2|EMP(V4)b	Mycobacterium xenopi
0.00014	EMP(V4)b	Soil2	Soil2|EMP(V4)b	Deinococcus radiodurans
0.00014	EMP(V4)b	Soil2	Soil2|EMP(V4)b	Flavobacterium sp. Sr18
0.00014	EMP(V4)b	Soil2	Soil2|EMP(V4)b	Chloroherpeton thalassium
0.00014	EMP(V4)b	Soil2	Soil2|EMP(V4)b	Dictyoglomus turgidum
0.00014	EMP(V4)b	Soil2	Soil2|EMP(V4)b	Chelativorans sp. BNC1
0.00014	EMP(V4)b	Soil2	Soil2|EMP(V4)b	Asticcacaulis excentricus
0.00014	EMP(V4)b	Soil2	Soil2|EMP(V4)b	Arsenophonus endosymbiont of Aleurodicus dispersus
0.00014	EMP(V4)b	Soil2	Soil2|EMP(V4)b	Legionella pneumophila
0.00014	EMP(V4)b	Soil2	Soil2|EMP(V4)b	Simiduia agarivorans
0.00014	EMP(V4)b	Soil2	Soil2|EMP(V4)b	Beggiatoa leptomitoformis
0.00014	EMP(V4)b	Soil2	Soil2|EMP(V4)b	Candidatus Symbiobacter mobilis
0.00014	EMP(V4)b	Soil2	Soil2|EMP(V4)b	Thermoactinomyces vulgaris
0.00014	EMP(V4)b	Soil2	Soil2|EMP(V4)b	Kyrpidia spormannii
0.00014	EMP(V4)b	Soil2	Soil2|EMP(V4)b	Alkaliphilus metalliredigens
0.00014	EMP(V4)b	Soil2	Soil2|EMP(V4)b	Methylomusa aNoerophila
0.00014	EMP(V4)b	Soil2	Soil2|EMP(V4)b	Nocardia seriolae
0.00014	EMP(V4)b	Soil2	Soil2|EMP(V4)b	Actinopolymorpha singaporensis
0.00014	EMP(V4)b	Soil2	Soil2|EMP(V4)b	Dyadobacter fermentans
0.00014	EMP(V4)b	Soil2	Soil2|EMP(V4)b	Lacunisphaera limnophila
0.00014	EMP(V4)b	Soil2	Soil2|EMP(V4)b	Granulicella mallensis
0.00014	EMP(V4)b	Soil2	Soil2|EMP(V4)b	Treponema brenNoborense
0.00013	EMP(V4)b	Soil2	Soil2|EMP(V4)b	Dichelobacter nodosus
0.00013	EMP(V4)b	Soil2	Soil2|EMP(V4)b	Jeongeupia sp. USM3
0.00013	EMP(V4)b	Soil2	Soil2|EMP(V4)b	Desulfococcus oleovorans
0.00013	EMP(V4)b	Soil2	Soil2|EMP(V4)b	Paenibacillus sp. JDR-2
0.00013	EMP(V4)b	Soil2	Soil2|EMP(V4)b	Listeria weihenstephanensis
0.00013	EMP(V4)b	Soil2	Soil2|EMP(V4)b	Mycolicibacterium litorale
0.00013	EMP(V4)b	Soil2	Soil2|EMP(V4)b	ThiomoNos intermedia
0.00013	EMP(V4)b	Soil2	Soil2|EMP(V4)b	Limosilactobacillus reuteri
0.00012	EMP(V4)b	Soil2	Soil2|EMP(V4)b	Pelagibacterium halotolerans
0.00012	EMP(V4)b	Soil2	Soil2|EMP(V4)b	Roseitalea porphyridii
0.00012	EMP(V4)b	Soil2	Soil2|EMP(V4)b	Neorhizobium sp. NCHU2750
0.00012	EMP(V4)b	Soil2	Soil2|EMP(V4)b	Georhizobium profundi
0.00012	EMP(V4)b	Soil2	Soil2|EMP(V4)b	Rickettsia parkeri
0.00012	EMP(V4)b	Soil2	Soil2|EMP(V4)b	Candidatus Nesciobacter abundans
0.00012	EMP(V4)b	Soil2	Soil2|EMP(V4)b	PseudomoNos azotoformans
0.00012	EMP(V4)b	Soil2	Soil2|EMP(V4)b	Candidatus Rickettsiella viridis
0.00012	EMP(V4)b	Soil2	Soil2|EMP(V4)b	Acidihalobacter ferrooxydans
0.00012	EMP(V4)b	Soil2	Soil2|EMP(V4)b	Marichromatium purpuratum
0.00012	EMP(V4)b	Soil2	Soil2|EMP(V4)b	Sinimarinibacterium sp. NLF-5-8
0.00012	EMP(V4)b	Soil2	Soil2|EMP(V4)b	LuteimoNos sp. YGD11-2
0.00012	EMP(V4)b	Soil2	Soil2|EMP(V4)b	LuteimoNos sp. MC1825
0.00012	EMP(V4)b	Soil2	Soil2|EMP(V4)b	endosymbiont of Plagiopylea sp.
0.00012	EMP(V4)b	Soil2	Soil2|EMP(V4)b	Paraburkholderia caribensis
0.00012	EMP(V4)b	Soil2	Soil2|EMP(V4)b	PolaromoNos vacuolata
0.00012	EMP(V4)b	Soil2	Soil2|EMP(V4)b	Cystobacter fuscus
0.00012	EMP(V4)b	Soil2	Soil2|EMP(V4)b	Bdellovibrio bacteriovorus
0.00012	EMP(V4)b	Soil2	Soil2|EMP(V4)b	Geobacillus thermodenitrificans
0.00012	EMP(V4)b	Soil2	Soil2|EMP(V4)b	Staphylococcus condimenti
0.00012	EMP(V4)b	Soil2	Soil2|EMP(V4)b	Sporolactobacillus terrae
0.00012	EMP(V4)b	Soil2	Soil2|EMP(V4)b	Butyrivibrio fibrisolvens
0.00012	EMP(V4)b	Soil2	Soil2|EMP(V4)b	Streptomyces sp. TLI_053
0.00012	EMP(V4)b	Soil2	Soil2|EMP(V4)b	Ktedonosporobacter rubrisoli
0.00012	EMP(V4)b	Soil2	Soil2|EMP(V4)b	Deinococcus peraridilitoris
0.00012	EMP(V4)b	Soil2	Soil2|EMP(V4)b	Arachidicoccus soli
0.00012	EMP(V4)b	Soil2	Soil2|EMP(V4)b	Flavihumibacter sp. SB-02
0.00012	EMP(V4)b	Soil2	Soil2|EMP(V4)b	Pontibacter sp. SGAir0037
0.00012	EMP(V4)b	Soil2	Soil2|EMP(V4)b	Roseivirga pacifica
0.00012	EMP(V4)b	Soil2	Soil2|EMP(V4)b	Flavobacterium branchiophilum
0.00012	EMP(V4)b	Soil2	Soil2|EMP(V4)b	Flavobacterium kingsejongi
0.00012	EMP(V4)b	Soil2	Soil2|EMP(V4)b	Pedobacter sp. CJ43
0.00012	EMP(V4)b	Soil2	Soil2|EMP(V4)b	Candidatus Vampirococcus archaeovorus
0.00012	EMP(V4)b	Soil2	Soil2|EMP(V4)b	Nitrospira moscoviensis
0.00012	EMP(V4)b	Soil2	Soil2|EMP(V4)b	Spirochaeta thermophila
0.00012	EMP(V4)b	Soil2	Soil2|EMP(V4)b	Hyphomicrobium sp. MC1
0.00012	EMP(V4)b	Soil2	Soil2|EMP(V4)b	Legionella jordanis
0.00012	EMP(V4)b	Soil2	Soil2|EMP(V4)b	TolumoNos auensis
0.00012	EMP(V4)b	Soil2	Soil2|EMP(V4)b	Acidiferrobacter sp. SPIII_3
0.00012	EMP(V4)b	Soil2	Soil2|EMP(V4)b	Sulfuricaulis limicola
0.00012	EMP(V4)b	Soil2	Soil2|EMP(V4)b	Schlegelella thermodepolymerans
0.00012	EMP(V4)b	Soil2	Soil2|EMP(V4)b	Geoalkalibacter subterraneus
0.00012	EMP(V4)b	Soil2	Soil2|EMP(V4)b	Desulfobulbus propionicus
0.00012	EMP(V4)b	Soil2	Soil2|EMP(V4)b	Syntrophobacter fumaroxidans
0.00012	EMP(V4)b	Soil2	Soil2|EMP(V4)b	Lactobacillus iners
0.00012	EMP(V4)b	Soil2	Soil2|EMP(V4)b	Vagococcus teuberi
0.00012	EMP(V4)b	Soil2	Soil2|EMP(V4)b	Aerococcus christensenii
0.00012	EMP(V4)b	Soil2	Soil2|EMP(V4)b	Bacillus sp. HD4P25
0.00012	EMP(V4)b	Soil2	Soil2|EMP(V4)b	Anoxybacillus gonensis
0.00012	EMP(V4)b	Soil2	Soil2|EMP(V4)b	Paenibacillus sp. PAMC21692
0.00012	EMP(V4)b	Soil2	Soil2|EMP(V4)b	Paenibacillus albus
0.00012	EMP(V4)b	Soil2	Soil2|EMP(V4)b	Staphylococcus argenteus
0.00012	EMP(V4)b	Soil2	Soil2|EMP(V4)b	Novibacillus thermophilus
0.00012	EMP(V4)b	Soil2	Soil2|EMP(V4)b	Tumebacillus avium
0.00012	EMP(V4)b	Soil2	Soil2|EMP(V4)b	Lachnospira eligens
0.00012	EMP(V4)b	Soil2	Soil2|EMP(V4)b	TepidaNoerobacter acetatoxydans
0.00012	EMP(V4)b	Soil2	Soil2|EMP(V4)b	Sporomusa termitida
0.00012	EMP(V4)b	Soil2	Soil2|EMP(V4)b	Arthrobacter sp. NEB 688
0.00012	EMP(V4)b	Soil2	Soil2|EMP(V4)b	Streptomyces sp. CB00271
0.00012	EMP(V4)b	Soil2	Soil2|EMP(V4)b	Bifidobacterium bifidum
0.00012	EMP(V4)b	Soil2	Soil2|EMP(V4)b	Egicoccus halophilus
0.00012	EMP(V4)b	Soil2	Soil2|EMP(V4)b	Chloroflexus aggregans
0.00012	EMP(V4)b	Soil2	Soil2|EMP(V4)b	Sphaerobacter thermophilus
0.073115	EMP(V4)b	Soil3	Soil3|EMP(V4)b	Oenococcus kitaharae
0.050595	EMP(V4)b	Soil3	Soil3|EMP(V4)b	Escherichia coli
0.04868	EMP(V4)b	Soil3	Soil3|EMP(V4)b	Klebsiella pneumoniae
0.04086	EMP(V4)b	Soil3	Soil3|EMP(V4)b	Luteitalea pratensis
0.030525	EMP(V4)b	Soil3	Soil3|EMP(V4)b	Burkholderia pseudomallei
0.02552	EMP(V4)b	Soil3	Soil3|EMP(V4)b	Lancefieldella parvula
0.02524	EMP(V4)b	Soil3	Soil3|EMP(V4)b	GemmatimoNos phototrophica
0.02312	EMP(V4)b	Soil3	Soil3|EMP(V4)b	Chloracidobacterium thermophilum
0.022045	EMP(V4)b	Soil3	Soil3|EMP(V4)b	Chryseolinea soli
0.021275	EMP(V4)b	Soil3	Soil3|EMP(V4)b	Rubrobacter sp. SCSIO 52909
0.01074	EMP(V4)b	Soil3	Soil3|EMP(V4)b	SphingomoNos sediminicola
0.01015	EMP(V4)b	Soil3	Soil3|EMP(V4)b	Skermanella pratensis
0.00822	EMP(V4)b	Soil3	Soil3|EMP(V4)b	Verrucomicrobium sp. GAS474
0.008135	EMP(V4)b	Soil3	Soil3|EMP(V4)b	Thermomicrobium roseum
0.00803	EMP(V4)b	Soil3	Soil3|EMP(V4)b	Proteus mirabilis
0.00791	EMP(V4)b	Soil3	Soil3|EMP(V4)b	Vitreoscilla sp. C1
0.007785	EMP(V4)b	Soil3	Soil3|EMP(V4)b	Paludibaculum fermentans
0.00769	EMP(V4)b	Soil3	Soil3|EMP(V4)b	Devosia sp. MC521
0.00759	EMP(V4)b	Soil3	Soil3|EMP(V4)b	Nitrospira japonica
0.007465	EMP(V4)b	Soil3	Soil3|EMP(V4)b	Ornithobacterium rhinotracheale
0.00728	EMP(V4)b	Soil3	Soil3|EMP(V4)b	Opitutus terrae
0.00724	EMP(V4)b	Soil3	Soil3|EMP(V4)b	Bacillus sp. 1NLA3E
0.007	EMP(V4)b	Soil3	Soil3|EMP(V4)b	Methylobacterium sp. DM1
0.007	EMP(V4)b	Soil3	Soil3|EMP(V4)b	Mesorhizobium sp. Pch-S
0.00694	EMP(V4)b	Soil3	Soil3|EMP(V4)b	Bacillus sp. Y1
0.00686	EMP(V4)b	Soil3	Soil3|EMP(V4)b	Candidatus Xiphinematobacter sp. Idaho Grape
0.006385	EMP(V4)b	Soil3	Soil3|EMP(V4)b	Pirellula staleyi
0.00632	EMP(V4)b	Soil3	Soil3|EMP(V4)b	Pontibacter pudoricolor
0.00612	EMP(V4)b	Soil3	Soil3|EMP(V4)b	Immundisolibacter cernigliae
0.00601	EMP(V4)b	Soil3	Soil3|EMP(V4)b	Metabacillus sp. KUDC1714
0.006	EMP(V4)b	Soil3	Soil3|EMP(V4)b	Paraflavitalea soli
0.005995	EMP(V4)b	Soil3	Soil3|EMP(V4)b	Flavisolibacter tropicus
0.00589	EMP(V4)b	Soil3	Soil3|EMP(V4)b	ArenimoNos daejeonensis
0.005875	EMP(V4)b	Soil3	Soil3|EMP(V4)b	Steroidobacter denitrificans
0.0055	EMP(V4)b	Soil3	Soil3|EMP(V4)b	Flavisolibacter ginsenosidimutans
0.00545	EMP(V4)b	Soil3	Soil3|EMP(V4)b	Devosia ginsengisoli
0.00538	EMP(V4)b	Soil3	Soil3|EMP(V4)b	Lacibacter sp. S13-6-6
0.005335	EMP(V4)b	Soil3	Soil3|EMP(V4)b	Nitrospira defluvii
0.005285	EMP(V4)b	Soil3	Soil3|EMP(V4)b	Sulfuritortus calidifontis
0.005195	EMP(V4)b	Soil3	Soil3|EMP(V4)b	Bacillus velezensis
0.00507	EMP(V4)b	Soil3	Soil3|EMP(V4)b	Haliangium ochraceum
0.00495	EMP(V4)b	Soil3	Soil3|EMP(V4)b	Gemmata obscuriglobus
0.004935	EMP(V4)b	Soil3	Soil3|EMP(V4)b	Roseimicrobium sp. ORNL1
0.004925	EMP(V4)b	Soil3	Soil3|EMP(V4)b	Haematospirillum jordaniae
0.00477	EMP(V4)b	Soil3	Soil3|EMP(V4)b	Megasphaera elsdenii
0.004395	EMP(V4)b	Soil3	Soil3|EMP(V4)b	Bacillus thermoamylovorans
0.00429	EMP(V4)b	Soil3	Soil3|EMP(V4)b	PseudomoNos aeruginosa
0.004205	EMP(V4)b	Soil3	Soil3|EMP(V4)b	Gemmatirosa kalamazoonesis
0.004155	EMP(V4)b	Soil3	Soil3|EMP(V4)b	Sorangium cellulosum
0.00408	EMP(V4)b	Soil3	Soil3|EMP(V4)b	Pedobacter cryoconitis
0.00404	EMP(V4)b	Soil3	Soil3|EMP(V4)b	Ramlibacter tataouinensis
0.00403	EMP(V4)b	Soil3	Soil3|EMP(V4)b	Bremerella volcania
0.003875	EMP(V4)b	Soil3	Soil3|EMP(V4)b	SphingomoNos lutea
0.003865	EMP(V4)b	Soil3	Soil3|EMP(V4)b	Rubrobacter xylanophilus
0.003845	EMP(V4)b	Soil3	Soil3|EMP(V4)b	Desulfosporosinus meridiei
0.003745	EMP(V4)b	Soil3	Soil3|EMP(V4)b	SphingomoNos sp. HDW15C
0.00374	EMP(V4)b	Soil3	Soil3|EMP(V4)b	LuteimoNos sp. JM171
0.003715	EMP(V4)b	Soil3	Soil3|EMP(V4)b	Pseudobacter ginsenosidimutans
0.0037	EMP(V4)b	Soil3	Soil3|EMP(V4)b	Pseudorhodoplanes sinuspersici
0.0033	EMP(V4)b	Soil3	Soil3|EMP(V4)b	Roseiflexus castenholzii
0.003265	EMP(V4)b	Soil3	Soil3|EMP(V4)b	FimbriimoNos ginsengisoli
0.00324	EMP(V4)b	Soil3	Soil3|EMP(V4)b	SphingomoNos daechungensis
0.00323	EMP(V4)b	Soil3	Soil3|EMP(V4)b	Bythopirellula goksoyri
0.00321	EMP(V4)b	Soil3	Soil3|EMP(V4)b	Chitinophaga pinensis
0.003175	EMP(V4)b	Soil3	Soil3|EMP(V4)b	Streptomyces albidoflavus
0.003095	EMP(V4)b	Soil3	Soil3|EMP(V4)b	Christensenella minuta
0.00306	EMP(V4)b	Soil3	Soil3|EMP(V4)b	Planctomyces sp. SH-PL14
0.003005	EMP(V4)b	Soil3	Soil3|EMP(V4)b	Thermobaculum terrenum
0.003	EMP(V4)b	Soil3	Soil3|EMP(V4)b	Actinomarinicola tropica
0.00289	EMP(V4)b	Soil3	Soil3|EMP(V4)b	Paenibacillus sp. BIHB4019
0.00286	EMP(V4)b	Soil3	Soil3|EMP(V4)b	Mycobacterium noviomagense
0.00285	EMP(V4)b	Soil3	Soil3|EMP(V4)b	SphingomoNos sp. sand1-3
0.002815	EMP(V4)b	Soil3	Soil3|EMP(V4)b	Tepidiforma bonchosmolovskayae
0.002815	EMP(V4)b	Soil3	Soil3|EMP(V4)b	Paraoceanicella profunda
0.0028	EMP(V4)b	Soil3	Soil3|EMP(V4)b	Methylobacterium aquaticum
0.002785	EMP(V4)b	Soil3	Soil3|EMP(V4)b	Sandaracinus amylolyticus
0.002725	EMP(V4)b	Soil3	Soil3|EMP(V4)b	SphingomoNos rhizophila
0.002695	EMP(V4)b	Soil3	Soil3|EMP(V4)b	Limnoglobus roseus
0.00263	EMP(V4)b	Soil3	Soil3|EMP(V4)b	Singulisphaera acidiphila
0.00261	EMP(V4)b	Soil3	Soil3|EMP(V4)b	Niabella soli
0.00251	EMP(V4)b	Soil3	Soil3|EMP(V4)b	Luteolibacter sp. G-1-1-1
0.00249	EMP(V4)b	Soil3	Soil3|EMP(V4)b	Rhodocytophaga sp. 172606-1
0.002475	EMP(V4)b	Soil3	Soil3|EMP(V4)b	Devosia sp. A16
0.002465	EMP(V4)b	Soil3	Soil3|EMP(V4)b	Sediminispirochaeta smaragdiNoe
0.002455	EMP(V4)b	Soil3	Soil3|EMP(V4)b	Labilithrix luteola
0.002445	EMP(V4)b	Soil3	Soil3|EMP(V4)b	Defluviicoccus vanus
0.002405	EMP(V4)b	Soil3	Soil3|EMP(V4)b	Conexibacter woesei
0.002395	EMP(V4)b	Soil3	Soil3|EMP(V4)b	PseudomoNos sp. C27(2019)
0.002285	EMP(V4)b	Soil3	Soil3|EMP(V4)b	Lacipirellula parvula
0.00226	EMP(V4)b	Soil3	Soil3|EMP(V4)b	Rhodoplanes sp. Z2-YC6860
0.00224	EMP(V4)b	Soil3	Soil3|EMP(V4)b	Oligotropha carboxidovorans
0.002225	EMP(V4)b	Soil3	Soil3|EMP(V4)b	Pseudonocardia dioxanivorans
0.0022	EMP(V4)b	Soil3	Soil3|EMP(V4)b	Thermobispora bispora
0.002055	EMP(V4)b	Soil3	Soil3|EMP(V4)b	Desulfarculus baarsii
0.00205	EMP(V4)b	Soil3	Soil3|EMP(V4)b	Paenibacillus crassostreae
0.002	EMP(V4)b	Soil3	Soil3|EMP(V4)b	Xanthobacter autotrophicus
0.001985	EMP(V4)b	Soil3	Soil3|EMP(V4)b	Rhodococcus sp. SGAir0479
0.001975	EMP(V4)b	Soil3	Soil3|EMP(V4)b	Niabella ginsenosidivorans
0.001975	EMP(V4)b	Soil3	Soil3|EMP(V4)b	PontimoNos salivibrio
0.001885	EMP(V4)b	Soil3	Soil3|EMP(V4)b	Minicystis rosea
0.00188	EMP(V4)b	Soil3	Soil3|EMP(V4)b	Halobacteriovorax sp. BALOs_7
0.001775	EMP(V4)b	Soil3	Soil3|EMP(V4)b	Flavisolibacter sp. 17J28-1
0.00174	EMP(V4)b	Soil3	Soil3|EMP(V4)b	Candidatus Babela massiliensis
0.00173	EMP(V4)b	Soil3	Soil3|EMP(V4)b	Peribacillus butanolivorans
0.00173	EMP(V4)b	Soil3	Soil3|EMP(V4)b	Pelolinea submariNo
0.001655	EMP(V4)b	Soil3	Soil3|EMP(V4)b	Staphylospora mariNo
0.001635	EMP(V4)b	Soil3	Soil3|EMP(V4)b	Oscillatoria nigro-viridis
0.00163	EMP(V4)b	Soil3	Soil3|EMP(V4)b	Pirellula sp. SH-Sr6A
0.001595	EMP(V4)b	Soil3	Soil3|EMP(V4)b	Inhella inkyongensis
0.001585	EMP(V4)b	Soil3	Soil3|EMP(V4)b	Paraliobacillus sp. X-1125
0.001585	EMP(V4)b	Soil3	Soil3|EMP(V4)b	Maritalea myrionectae
0.00158	EMP(V4)b	Soil3	Soil3|EMP(V4)b	Tuwongella immobilis
0.001575	EMP(V4)b	Soil3	Soil3|EMP(V4)b	Bacillus anthracis
0.00152	EMP(V4)b	Soil3	Soil3|EMP(V4)b	Rubrobacter sp. SCSIO 52915
0.00152	EMP(V4)b	Soil3	Soil3|EMP(V4)b	Candidatus Solibacter usitatus
0.00151	EMP(V4)b	Soil3	Soil3|EMP(V4)b	Legionella waltersii
0.00151	EMP(V4)b	Soil3	Soil3|EMP(V4)b	Bacillus cereus
0.00151	EMP(V4)b	Soil3	Soil3|EMP(V4)b	Candidatus Puniceispirillum marinum
0.001505	EMP(V4)b	Soil3	Soil3|EMP(V4)b	Erythrobacter gangjinensis
0.001505	EMP(V4)b	Soil3	Soil3|EMP(V4)b	Sulfuriflexus mobilis
0.00149	EMP(V4)b	Soil3	Soil3|EMP(V4)b	AlienimoNos californiensis
0.001485	EMP(V4)b	Soil3	Soil3|EMP(V4)b	Arthrobacter sp. NEB 688
0.001455	EMP(V4)b	Soil3	Soil3|EMP(V4)b	Clostridium estertheticum
0.00145	EMP(V4)b	Soil3	Soil3|EMP(V4)b	Hyphomicrobium nitrativorans
0.00144	EMP(V4)b	Soil3	Soil3|EMP(V4)b	Hyphomicrobium denitrificans
0.001435	EMP(V4)b	Soil3	Soil3|EMP(V4)b	Saccharomonospora viridis
0.00142	EMP(V4)b	Soil3	Soil3|EMP(V4)b	Rhodanobacter denitrificans
0.00138	EMP(V4)b	Soil3	Soil3|EMP(V4)b	Bdellovibrio exovorus
0.00138	EMP(V4)b	Soil3	Soil3|EMP(V4)b	Methylobacterium durans
0.00138	EMP(V4)b	Soil3	Soil3|EMP(V4)b	Halorhodospira halochloris
0.00134	EMP(V4)b	Soil3	Soil3|EMP(V4)b	Psychrobacillus glaciei
0.00133	EMP(V4)b	Soil3	Soil3|EMP(V4)b	Coraliomargarita akajimensis
0.001305	EMP(V4)b	Soil3	Soil3|EMP(V4)b	Streptomyces tsukubensis
0.001295	EMP(V4)b	Soil3	Soil3|EMP(V4)b	Novibacillus thermophilus
0.001265	EMP(V4)b	Soil3	Soil3|EMP(V4)b	ANoerolinea sp. 'rifampicinis'
0.001255	EMP(V4)b	Soil3	Soil3|EMP(V4)b	Chitinophaga caeni
0.001225	EMP(V4)b	Soil3	Soil3|EMP(V4)b	Staphylococcus epidermidis
0.001205	EMP(V4)b	Soil3	Soil3|EMP(V4)b	Egibacter rhizosphaerae
0.001205	EMP(V4)b	Soil3	Soil3|EMP(V4)b	Phycisphaera mikurensis
0.001195	EMP(V4)b	Soil3	Soil3|EMP(V4)b	PaNocibacter ginsenosidivorans
0.00118	EMP(V4)b	Soil3	Soil3|EMP(V4)b	Caldilinea aerophila
0.00116	EMP(V4)b	Soil3	Soil3|EMP(V4)b	Enterobacteriaceae endosymbiont of DoNocia tomentosa
0.00115	EMP(V4)b	Soil3	Soil3|EMP(V4)b	Aquicella lusitaNo
0.00114	EMP(V4)b	Soil3	Soil3|EMP(V4)b	Oceanobacillus sp. 160
0.00114	EMP(V4)b	Soil3	Soil3|EMP(V4)b	Salmonella enterica
0.00112	EMP(V4)b	Soil3	Soil3|EMP(V4)b	ANoerolinea thermophila
0.00111	EMP(V4)b	Soil3	Soil3|EMP(V4)b	Hypericibacter adhaerens
0.00109	EMP(V4)b	Soil3	Soil3|EMP(V4)b	Leptospira interrogans
0.001085	EMP(V4)b	Soil3	Soil3|EMP(V4)b	Niastella koreensis
0.00108	EMP(V4)b	Soil3	Soil3|EMP(V4)b	Halioglobus pacificus
0.001055	EMP(V4)b	Soil3	Soil3|EMP(V4)b	RhodopseudomoNos palustris
0.00105	EMP(V4)b	Soil3	Soil3|EMP(V4)b	Nordella sp. HKS 07
0.00104	EMP(V4)b	Soil3	Soil3|EMP(V4)b	Elusimicrobium minutum
0.00104	EMP(V4)b	Soil3	Soil3|EMP(V4)b	Arsenophonus Nosoniae
0.001005	EMP(V4)b	Soil3	Soil3|EMP(V4)b	Laribacter hongkongensis
0.000995	EMP(V4)b	Soil3	Soil3|EMP(V4)b	Microvirga thermotolerans
0.000985	EMP(V4)b	Soil3	Soil3|EMP(V4)b	Anoxybacillus amylolyticus
0.000975	EMP(V4)b	Soil3	Soil3|EMP(V4)b	Caulobacter mirabilis
0.000975	EMP(V4)b	Soil3	Soil3|EMP(V4)b	MicroluNotus sp. KUDC0627
0.000965	EMP(V4)b	Soil3	Soil3|EMP(V4)b	Methylocaldum marinum
0.000965	EMP(V4)b	Soil3	Soil3|EMP(V4)b	Adhaeribacter swui
0.000945	EMP(V4)b	Soil3	Soil3|EMP(V4)b	Friedmanniella luteola
0.00094	EMP(V4)b	Soil3	Soil3|EMP(V4)b	Mesorhizobium sp. DCY119
0.000935	EMP(V4)b	Soil3	Soil3|EMP(V4)b	Streptococcus pyogenes
0.000925	EMP(V4)b	Soil3	Soil3|EMP(V4)b	Verrucomicrobium spinosum
0.000905	EMP(V4)b	Soil3	Soil3|EMP(V4)b	Friedmanniella sagamiharensis
0.000895	EMP(V4)b	Soil3	Soil3|EMP(V4)b	Pseudolabrys sp. FHR47
0.00089	EMP(V4)b	Soil3	Soil3|EMP(V4)b	Paludisphaera borealis
0.000885	EMP(V4)b	Soil3	Soil3|EMP(V4)b	Solitalea caNodensis
0.000885	EMP(V4)b	Soil3	Soil3|EMP(V4)b	SphingomoNos sp. AE3
0.000885	EMP(V4)b	Soil3	Soil3|EMP(V4)b	Staphylococcus lugdunensis
0.000875	EMP(V4)b	Soil3	Soil3|EMP(V4)b	Lactobacillus delbrueckii
0.000875	EMP(V4)b	Soil3	Soil3|EMP(V4)b	Paenibacillus polymyxa
0.000875	EMP(V4)b	Soil3	Soil3|EMP(V4)b	Staphylococcus capitis
0.000875	EMP(V4)b	Soil3	Soil3|EMP(V4)b	Corynebacterium maris
0.000865	EMP(V4)b	Soil3	Soil3|EMP(V4)b	Aneurinibacillus soli
0.000865	EMP(V4)b	Soil3	Soil3|EMP(V4)b	Mycolicibacterium aubagnense
0.000865	EMP(V4)b	Soil3	Soil3|EMP(V4)b	Acidovorax sp. 16-35-5
0.000865	EMP(V4)b	Soil3	Soil3|EMP(V4)b	Chondromyces crocatus
0.00085	EMP(V4)b	Soil3	Soil3|EMP(V4)b	Laceyella sacchari
0.000825	EMP(V4)b	Soil3	Soil3|EMP(V4)b	Peptoniphilus harei
0.000815	EMP(V4)b	Soil3	Soil3|EMP(V4)b	Lysinibacillus timonensis
0.00081	EMP(V4)b	Soil3	Soil3|EMP(V4)b	Cobetia sp. L2A1
0.000805	EMP(V4)b	Soil3	Soil3|EMP(V4)b	Frigoriglobus tundricola
0.0008	EMP(V4)b	Soil3	Soil3|EMP(V4)b	Labrys sp. KNU-23
0.0008	EMP(V4)b	Soil3	Soil3|EMP(V4)b	Nocardioides sp. JS614
0.000795	EMP(V4)b	Soil3	Soil3|EMP(V4)b	Legionella endosymbiont of Polyplax serrata
0.00079	EMP(V4)b	Soil3	Soil3|EMP(V4)b	SphingomoNos koreensis
0.000785	EMP(V4)b	Soil3	Soil3|EMP(V4)b	Alkalilimnicola ehrlichii
0.000785	EMP(V4)b	Soil3	Soil3|EMP(V4)b	Pajaroellobacter abortibovis
0.000785	EMP(V4)b	Soil3	Soil3|EMP(V4)b	Mycobacterium tuberculosis
0.000775	EMP(V4)b	Soil3	Soil3|EMP(V4)b	NitrosomoNos europaea
0.000775	EMP(V4)b	Soil3	Soil3|EMP(V4)b	Hymenobacter sedentarius
0.00077	EMP(V4)b	Soil3	Soil3|EMP(V4)b	Vibrio sp. THAF191d
0.00077	EMP(V4)b	Soil3	Soil3|EMP(V4)b	Gudongella oleilytica
0.00075	EMP(V4)b	Soil3	Soil3|EMP(V4)b	Paracoccus aminovorans
0.00074	EMP(V4)b	Soil3	Soil3|EMP(V4)b	PseudomoNos mediterranea
0.00072	EMP(V4)b	Soil3	Soil3|EMP(V4)b	Lentibacillus sp. CBA3610
0.00072	EMP(V4)b	Soil3	Soil3|EMP(V4)b	Variovorax sp. 38R
0.00071	EMP(V4)b	Soil3	Soil3|EMP(V4)b	Phycicoccus endophyticus
0.00071	EMP(V4)b	Soil3	Soil3|EMP(V4)b	Clostridioides difficile
0.00071	EMP(V4)b	Soil3	Soil3|EMP(V4)b	Cystobacter fuscus
0.0007	EMP(V4)b	Soil3	Soil3|EMP(V4)b	Candidatus Phycorickettsia trachydisci
0.0007	EMP(V4)b	Soil3	Soil3|EMP(V4)b	Sulfurivermis fontis
0.000695	EMP(V4)b	Soil3	Soil3|EMP(V4)b	Acidibrevibacterium fodiNoquatile
0.00069	EMP(V4)b	Soil3	Soil3|EMP(V4)b	Dyadobacter fermentans
0.00069	EMP(V4)b	Soil3	Soil3|EMP(V4)b	Kineococcus radiotolerans
0.000685	EMP(V4)b	Soil3	Soil3|EMP(V4)b	Salinibacter ruber
0.00068	EMP(V4)b	Soil3	Soil3|EMP(V4)b	ANoeromyxobacter sp. Fw109-5
0.00068	EMP(V4)b	Soil3	Soil3|EMP(V4)b	Thermogutta terrifontis
0.000675	EMP(V4)b	Soil3	Soil3|EMP(V4)b	Staphylococcus argenteus
0.00067	EMP(V4)b	Soil3	Soil3|EMP(V4)b	Georhizobium profundi
0.000665	EMP(V4)b	Soil3	Soil3|EMP(V4)b	Altererythrobacter amylolyticus
0.00066	EMP(V4)b	Soil3	Soil3|EMP(V4)b	DehalogenimoNos lykanthroporepellens
0.00065	EMP(V4)b	Soil3	Soil3|EMP(V4)b	Aquicella siphonis
0.000645	EMP(V4)b	Soil3	Soil3|EMP(V4)b	Bacillus subtilis
0.000645	EMP(V4)b	Soil3	Soil3|EMP(V4)b	Pseudonocardia sp. CGMCC 4.1532
0.00064	EMP(V4)b	Soil3	Soil3|EMP(V4)b	Silvanigrella aquatica
0.000635	EMP(V4)b	Soil3	Soil3|EMP(V4)b	Beijerinckia indica
0.000635	EMP(V4)b	Soil3	Soil3|EMP(V4)b	Bacillus thuringiensis
0.00063	EMP(V4)b	Soil3	Soil3|EMP(V4)b	Blattabacterium cuenoti
0.000625	EMP(V4)b	Soil3	Soil3|EMP(V4)b	SphingomoNos sp. CL5.1
0.00062	EMP(V4)b	Soil3	Soil3|EMP(V4)b	Cytophaga hutchinsonii
0.00062	EMP(V4)b	Soil3	Soil3|EMP(V4)b	Mariniblastus fucicola
0.00061	EMP(V4)b	Soil3	Soil3|EMP(V4)b	Thauera hydrothermalis
0.000605	EMP(V4)b	Soil3	Soil3|EMP(V4)b	Arachidicoccus sp. BS20
0.0006	EMP(V4)b	Soil3	Soil3|EMP(V4)b	Sulfuritalea hydrogenivorans
0.0006	EMP(V4)b	Soil3	Soil3|EMP(V4)b	Paenibacillus mucilaginosus
0.000595	EMP(V4)b	Soil3	Soil3|EMP(V4)b	Rhizobacter gummiphilus
0.000595	EMP(V4)b	Soil3	Soil3|EMP(V4)b	Candidatus Planktophila lacus
0.00059	EMP(V4)b	Soil3	Soil3|EMP(V4)b	Erythrobacter atlanticus
0.00059	EMP(V4)b	Soil3	Soil3|EMP(V4)b	Actinopolyspora erythraea
0.000575	EMP(V4)b	Soil3	Soil3|EMP(V4)b	Rhodobacter sp. LPB0142
0.000575	EMP(V4)b	Soil3	Soil3|EMP(V4)b	Limnobacter sp. SAORIC-580
0.000575	EMP(V4)b	Soil3	Soil3|EMP(V4)b	Deinococcus proteolyticus
0.000555	EMP(V4)b	Soil3	Soil3|EMP(V4)b	Paludibacter propionicigenes
0.000555	EMP(V4)b	Soil3	Soil3|EMP(V4)b	Adhaeribacter sp. KUDC8001
0.000545	EMP(V4)b	Soil3	Soil3|EMP(V4)b	Brucella melitensis
0.00054	EMP(V4)b	Soil3	Soil3|EMP(V4)b	Altererythrobacter sp. TH136
0.000535	EMP(V4)b	Soil3	Soil3|EMP(V4)b	Cupriavidus malaysiensis
0.000525	EMP(V4)b	Soil3	Soil3|EMP(V4)b	Staphylococcus aureus
0.000525	EMP(V4)b	Soil3	Soil3|EMP(V4)b	Haliscomenobacter hydrossis
0.000525	EMP(V4)b	Soil3	Soil3|EMP(V4)b	Fuerstia marisgermanicae
0.000525	EMP(V4)b	Soil3	Soil3|EMP(V4)b	Pontibacter korlensis
0.000515	EMP(V4)b	Soil3	Soil3|EMP(V4)b	Bacteriovorax stolpii
0.000515	EMP(V4)b	Soil3	Soil3|EMP(V4)b	Nocardioides sp. HDW12B
0.000515	EMP(V4)b	Soil3	Soil3|EMP(V4)b	Euzebya sp. DY32-46
0.000515	EMP(V4)b	Soil3	Soil3|EMP(V4)b	Flavobacterium faecale
0.000515	EMP(V4)b	Soil3	Soil3|EMP(V4)b	Sinorhizobium sp. RAC02
0.000515	EMP(V4)b	Soil3	Soil3|EMP(V4)b	FilimoNos lacuNoe
0.00051	EMP(V4)b	Soil3	Soil3|EMP(V4)b	ChitinimoNos arctica
0.00051	EMP(V4)b	Soil3	Soil3|EMP(V4)b	Candidatus Sulcia muelleri
0.00051	EMP(V4)b	Soil3	Soil3|EMP(V4)b	Thermoactinomyces vulgaris
0.000505	EMP(V4)b	Soil3	Soil3|EMP(V4)b	Clostridium perfringens
0.000505	EMP(V4)b	Soil3	Soil3|EMP(V4)b	Nitrosospira briensis
0.0005	EMP(V4)b	Soil3	Soil3|EMP(V4)b	Mucinivorans hirudinis
0.0005	EMP(V4)b	Soil3	Soil3|EMP(V4)b	Neochlamydia sp. S13
0.000495	EMP(V4)b	Soil3	Soil3|EMP(V4)b	Hoyosella subflava
0.00049	EMP(V4)b	Soil3	Soil3|EMP(V4)b	Anoxybacillus flavithermus
0.000475	EMP(V4)b	Soil3	Soil3|EMP(V4)b	Stigmatella aurantiaca
0.00047	EMP(V4)b	Soil3	Soil3|EMP(V4)b	Acinetobacter haemolyticus
0.00047	EMP(V4)b	Soil3	Soil3|EMP(V4)b	Bdellovibrio sp. NC01
0.000465	EMP(V4)b	Soil3	Soil3|EMP(V4)b	ThermomoNos sp. XSG
0.000465	EMP(V4)b	Soil3	Soil3|EMP(V4)b	Bacillus sp. FJAT-45348
0.00046	EMP(V4)b	Soil3	Soil3|EMP(V4)b	Flavobacterium pallidum
0.000455	EMP(V4)b	Soil3	Soil3|EMP(V4)b	Myxococcus xanthus
0.00045	EMP(V4)b	Soil3	Soil3|EMP(V4)b	Azospirillum sp. TSH100
0.00045	EMP(V4)b	Soil3	Soil3|EMP(V4)b	Anoxybacter fermentans
0.00044	EMP(V4)b	Soil3	Soil3|EMP(V4)b	Nocardioides euryhalodurans
0.00044	EMP(V4)b	Soil3	Soil3|EMP(V4)b	Arthrobacter sp. YN
0.00044	EMP(V4)b	Soil3	Soil3|EMP(V4)b	Candidatus Nonopelagicus hibericus
0.00044	EMP(V4)b	Soil3	Soil3|EMP(V4)b	Stella humosa
0.00044	EMP(V4)b	Soil3	Soil3|EMP(V4)b	SphingomoNos sp. HDW15B
0.00044	EMP(V4)b	Soil3	Soil3|EMP(V4)b	PseudomoNos sp. S-6-2
0.00044	EMP(V4)b	Soil3	Soil3|EMP(V4)b	Owenweeksia hongkongensis
0.000435	EMP(V4)b	Soil3	Soil3|EMP(V4)b	Amphibacillus xylanus
0.000435	EMP(V4)b	Soil3	Soil3|EMP(V4)b	Azorhizobium caulinodans
0.000435	EMP(V4)b	Soil3	Soil3|EMP(V4)b	Rhodococcus sp. X156
0.00043	EMP(V4)b	Soil3	Soil3|EMP(V4)b	Shinella sp. HZN7
0.00043	EMP(V4)b	Soil3	Soil3|EMP(V4)b	Acinetobacter pittii
0.00043	EMP(V4)b	Soil3	Soil3|EMP(V4)b	Staphylococcus hominis
0.000425	EMP(V4)b	Soil3	Soil3|EMP(V4)b	PusillimoNos sp. DMV24BSW_D
0.00042	EMP(V4)b	Soil3	Soil3|EMP(V4)b	Candidatus Chazhemtobacterium aquaticus
0.00042	EMP(V4)b	Soil3	Soil3|EMP(V4)b	Cellvibrio sp. PSBB006
0.00042	EMP(V4)b	Soil3	Soil3|EMP(V4)b	Basilea psittacipulmonis
0.00042	EMP(V4)b	Soil3	Soil3|EMP(V4)b	MoNoibacterium sp. ALG8
0.000415	EMP(V4)b	Soil3	Soil3|EMP(V4)b	Kroppenstedtia eburnea
0.00041	EMP(V4)b	Soil3	Soil3|EMP(V4)b	Candidatus Koribacter versatilis
0.00041	EMP(V4)b	Soil3	Soil3|EMP(V4)b	Tumebacillus algifaecis
0.00041	EMP(V4)b	Soil3	Soil3|EMP(V4)b	Nitrospirillum amazonense
0.0004	EMP(V4)b	Soil3	Soil3|EMP(V4)b	Paraburkholderia sp. DHF22
0.0004	EMP(V4)b	Soil3	Soil3|EMP(V4)b	Spiroplasma taiwanense
0.0004	EMP(V4)b	Soil3	Soil3|EMP(V4)b	Paraclostridium bifermentans
0.000395	EMP(V4)b	Soil3	Soil3|EMP(V4)b	Veillonella rodentium
0.00039	EMP(V4)b	Soil3	Soil3|EMP(V4)b	Ilumatobacter coccineus
0.000385	EMP(V4)b	Soil3	Soil3|EMP(V4)b	PseudoxanthomoNos spadix
0.00038	EMP(V4)b	Soil3	Soil3|EMP(V4)b	Nocardioides sp. 603
0.00038	EMP(V4)b	Soil3	Soil3|EMP(V4)b	Gynuella sunshinyii
0.00037	EMP(V4)b	Soil3	Soil3|EMP(V4)b	Methylovirgula ligni
0.00037	EMP(V4)b	Soil3	Soil3|EMP(V4)b	Lysobacter sp. II4
0.00037	EMP(V4)b	Soil3	Soil3|EMP(V4)b	Kribbella flavida
0.00036	EMP(V4)b	Soil3	Soil3|EMP(V4)b	Roseococcus sp. NIBR12
0.00036	EMP(V4)b	Soil3	Soil3|EMP(V4)b	Caldithrix abyssi
0.00035	EMP(V4)b	Soil3	Soil3|EMP(V4)b	Yersinia pestis
0.00035	EMP(V4)b	Soil3	Soil3|EMP(V4)b	Frankia casuariNoe
0.00035	EMP(V4)b	Soil3	Soil3|EMP(V4)b	SphingomoNos sp. LMO-1
0.00035	EMP(V4)b	Soil3	Soil3|EMP(V4)b	Marivivens sp. JLT3646
0.00035	EMP(V4)b	Soil3	Soil3|EMP(V4)b	Romboutsia hominis
0.00034	EMP(V4)b	Soil3	Soil3|EMP(V4)b	Halobacteriovorax marinus
0.00034	EMP(V4)b	Soil3	Soil3|EMP(V4)b	Clostridium cellulovorans
0.00034	EMP(V4)b	Soil3	Soil3|EMP(V4)b	ParvimoNos micra
0.00034	EMP(V4)b	Soil3	Soil3|EMP(V4)b	Novosphingobium sp. Gsoil 351
0.00034	EMP(V4)b	Soil3	Soil3|EMP(V4)b	Clostridium drakei
0.00033	EMP(V4)b	Soil3	Soil3|EMP(V4)b	Geodermatophilus obscurus
0.00033	EMP(V4)b	Soil3	Soil3|EMP(V4)b	Lautropia mirabilis
0.00032	EMP(V4)b	Soil3	Soil3|EMP(V4)b	Sterolibacterium denitrificans
0.00032	EMP(V4)b	Soil3	Soil3|EMP(V4)b	Akkermansia muciniphila
0.00032	EMP(V4)b	Soil3	Soil3|EMP(V4)b	Marichromatium purpuratum
0.00032	EMP(V4)b	Soil3	Soil3|EMP(V4)b	Thioploca ingrica
0.00032	EMP(V4)b	Soil3	Soil3|EMP(V4)b	SphingomoNos sp. HDW15A
0.00032	EMP(V4)b	Soil3	Soil3|EMP(V4)b	Legionella geestiaNo
0.00032	EMP(V4)b	Soil3	Soil3|EMP(V4)b	Pontibacter sp. SGAir0037
0.00032	EMP(V4)b	Soil3	Soil3|EMP(V4)b	ThermoaNoerobacter wiegelii
0.000315	EMP(V4)b	Soil3	Soil3|EMP(V4)b	Clostridium butyricum
0.00031	EMP(V4)b	Soil3	Soil3|EMP(V4)b	Lichenihabitans psoromatis
0.00031	EMP(V4)b	Soil3	Soil3|EMP(V4)b	Rothia amarae
0.00031	EMP(V4)b	Soil3	Soil3|EMP(V4)b	GemmatimoNos sp. TET16
0.00031	EMP(V4)b	Soil3	Soil3|EMP(V4)b	Phenylobacterium sp. HYN0004
0.00031	EMP(V4)b	Soil3	Soil3|EMP(V4)b	Paenibacillus psychroresistens
0.00031	EMP(V4)b	Soil3	Soil3|EMP(V4)b	Arachidicoccus soli
0.00031	EMP(V4)b	Soil3	Soil3|EMP(V4)b	Devosia sp. S02
0.00031	EMP(V4)b	Soil3	Soil3|EMP(V4)b	Leptotrichia hongkongensis
0.00031	EMP(V4)b	Soil3	Soil3|EMP(V4)b	Leucobacter sp. HDW9C
0.0003	EMP(V4)b	Soil3	Soil3|EMP(V4)b	Streptococcus thermophilus
0.0003	EMP(V4)b	Soil3	Soil3|EMP(V4)b	Devosia sp. 1566
0.0003	EMP(V4)b	Soil3	Soil3|EMP(V4)b	Oligella urethralis
0.0003	EMP(V4)b	Soil3	Soil3|EMP(V4)b	Arachidicoccus ginsenosidivorans
0.0003	EMP(V4)b	Soil3	Soil3|EMP(V4)b	Sphaerobacter thermophilus
0.0003	EMP(V4)b	Soil3	Soil3|EMP(V4)b	Streptomyces luNoelactis
0.00029	EMP(V4)b	Soil3	Soil3|EMP(V4)b	Spirosoma sp. I-24
0.00029	EMP(V4)b	Soil3	Soil3|EMP(V4)b	DesulfuromoNos soudanensis
0.00029	EMP(V4)b	Soil3	Soil3|EMP(V4)b	Roseimaritima ulvae
0.00029	EMP(V4)b	Soil3	Soil3|EMP(V4)b	Candidatus Endolissoclinum faulkneri
0.00029	EMP(V4)b	Soil3	Soil3|EMP(V4)b	Ciceribacter thiooxidans
0.00029	EMP(V4)b	Soil3	Soil3|EMP(V4)b	Sanguibacter sp. HDW7
0.00029	EMP(V4)b	Soil3	Soil3|EMP(V4)b	Baekduia soli
0.00028	EMP(V4)b	Soil3	Soil3|EMP(V4)b	Arthrobacter sp. TES
0.00028	EMP(V4)b	Soil3	Soil3|EMP(V4)b	Rhizorhabdus dicambivorans
0.00028	EMP(V4)b	Soil3	Soil3|EMP(V4)b	Arachidicoccus sp. B3-10
0.00028	EMP(V4)b	Soil3	Soil3|EMP(V4)b	Bdellovibrio bacteriovorus
0.00028	EMP(V4)b	Soil3	Soil3|EMP(V4)b	Isosphaera pallida
0.00027	EMP(V4)b	Soil3	Soil3|EMP(V4)b	Paracoccus jeotgali
0.00027	EMP(V4)b	Soil3	Soil3|EMP(V4)b	Oxalobacter formigenes
0.00027	EMP(V4)b	Soil3	Soil3|EMP(V4)b	Marinithermus hydrothermalis
0.00027	EMP(V4)b	Soil3	Soil3|EMP(V4)b	Candidatus Hodgkinia cicadicola
0.00027	EMP(V4)b	Soil3	Soil3|EMP(V4)b	Buchnera aphidicola
0.000265	EMP(V4)b	Soil3	Soil3|EMP(V4)b	Thermus sp. CCB_US3_UF1
0.00026	EMP(V4)b	Soil3	Soil3|EMP(V4)b	Kineobactrum salinum
0.00026	EMP(V4)b	Soil3	Soil3|EMP(V4)b	Rubrobacter indicoceani
0.00026	EMP(V4)b	Soil3	Soil3|EMP(V4)b	Castellaniella defragrans
0.00026	EMP(V4)b	Soil3	Soil3|EMP(V4)b	Ruminococcus sp. JE7A12
0.000255	EMP(V4)b	Soil3	Soil3|EMP(V4)b	Aquisphaera giovannonii
0.000255	EMP(V4)b	Soil3	Soil3|EMP(V4)b	Flexistipes sinusarabici
0.00025	EMP(V4)b	Soil3	Soil3|EMP(V4)b	Magnetococcus marinus
0.00025	EMP(V4)b	Soil3	Soil3|EMP(V4)b	Ezakiella massiliensis
0.00025	EMP(V4)b	Soil3	Soil3|EMP(V4)b	Chloroherpeton thalassium
0.00025	EMP(V4)b	Soil3	Soil3|EMP(V4)b	Devosia sp. I507
0.00025	EMP(V4)b	Soil3	Soil3|EMP(V4)b	Deinococcus sp. AJ005
0.00025	EMP(V4)b	Soil3	Soil3|EMP(V4)b	Alkalitalea saponilacus
0.00025	EMP(V4)b	Soil3	Soil3|EMP(V4)b	PseudomoNos balearica
0.00025	EMP(V4)b	Soil3	Soil3|EMP(V4)b	Candidatus Reidiella endopervernicosa
0.00025	EMP(V4)b	Soil3	Soil3|EMP(V4)b	Roseitalea porphyridii
0.000245	EMP(V4)b	Soil3	Soil3|EMP(V4)b	Pseudolabrys taiwanensis
0.000245	EMP(V4)b	Soil3	Soil3|EMP(V4)b	Roseivirga pacifica
0.00024	EMP(V4)b	Soil3	Soil3|EMP(V4)b	Lachnoclostridium phytofermentans
0.00024	EMP(V4)b	Soil3	Soil3|EMP(V4)b	GemmatimoNos aurantiaca
0.000235	EMP(V4)b	Soil3	Soil3|EMP(V4)b	Pelobacter carbinolicus
0.000235	EMP(V4)b	Soil3	Soil3|EMP(V4)b	Ethanoligenens harbinense
0.000235	EMP(V4)b	Soil3	Soil3|EMP(V4)b	Hydrogenophilus thermoluteolus
0.00023	EMP(V4)b	Soil3	Soil3|EMP(V4)b	Actinomadura amylolytica
0.00023	EMP(V4)b	Soil3	Soil3|EMP(V4)b	Carboxydocella thermautotrophica
0.00023	EMP(V4)b	Soil3	Soil3|EMP(V4)b	Bacillus megaterium
0.00023	EMP(V4)b	Soil3	Soil3|EMP(V4)b	Candidatus Nucleicultrix amoebiphila
0.00023	EMP(V4)b	Soil3	Soil3|EMP(V4)b	ThiomoNos intermedia
0.00023	EMP(V4)b	Soil3	Soil3|EMP(V4)b	Hymenobacter sp. BT182
0.00023	EMP(V4)b	Soil3	Soil3|EMP(V4)b	Glaciecola amylolytica
0.00023	EMP(V4)b	Soil3	Soil3|EMP(V4)b	Paenibacillus Nophthalenovorans
0.000225	EMP(V4)b	Soil3	Soil3|EMP(V4)b	Nocardia wallacei
0.000225	EMP(V4)b	Soil3	Soil3|EMP(V4)b	Mycetohabitans rhizoxinica
0.000225	EMP(V4)b	Soil3	Soil3|EMP(V4)b	Candidatus Kinetoplastibacterium desouzaii
0.000225	EMP(V4)b	Soil3	Soil3|EMP(V4)b	Candidatus Promineofilum breve
0.00022	EMP(V4)b	Soil3	Soil3|EMP(V4)b	Acidihalobacter aeolianus
0.00022	EMP(V4)b	Soil3	Soil3|EMP(V4)b	Variovorax paradoxus
0.00022	EMP(V4)b	Soil3	Soil3|EMP(V4)b	Desulfobulbus oralis
0.00022	EMP(V4)b	Soil3	Soil3|EMP(V4)b	Bacillus coagulans
0.00022	EMP(V4)b	Soil3	Soil3|EMP(V4)b	Candidatus Midichloria mitochondrii
0.00022	EMP(V4)b	Soil3	Soil3|EMP(V4)b	Lysobacter soli
0.00022	EMP(V4)b	Soil3	Soil3|EMP(V4)b	XanthomoNos citri
0.000215	EMP(V4)b	Soil3	Soil3|EMP(V4)b	Halorhodospira halophila
0.000215	EMP(V4)b	Soil3	Soil3|EMP(V4)b	Alkaliphilus metalliredigens
0.000215	EMP(V4)b	Soil3	Soil3|EMP(V4)b	Nocardia mangyaensis
0.000215	EMP(V4)b	Soil3	Soil3|EMP(V4)b	Desulfobacca acetoxidans
0.000215	EMP(V4)b	Soil3	Soil3|EMP(V4)b	Micromonospora siamensis
0.00021	EMP(V4)b	Soil3	Soil3|EMP(V4)b	Nitratireductor sp. SY7
0.00021	EMP(V4)b	Soil3	Soil3|EMP(V4)b	Candidatus Carsonella ruddii
0.00021	EMP(V4)b	Soil3	Soil3|EMP(V4)b	Congregibacter litoralis
0.00021	EMP(V4)b	Soil3	Soil3|EMP(V4)b	Rickettsia endosymbiont of Bemisia tabaci
0.00021	EMP(V4)b	Soil3	Soil3|EMP(V4)b	Parvularcula bermudensis
0.00021	EMP(V4)b	Soil3	Soil3|EMP(V4)b	Pedobacter ginsengisoli
0.00021	EMP(V4)b	Soil3	Soil3|EMP(V4)b	Sinimarinibacterium sp. NLF-5-8
0.00021	EMP(V4)b	Soil3	Soil3|EMP(V4)b	Staphylococcus caprae
0.000205	EMP(V4)b	Soil3	Soil3|EMP(V4)b	Hyphobacterium sp. CCMP332
0.000205	EMP(V4)b	Soil3	Soil3|EMP(V4)b	Sphingosinicella sp. BN140058
0.000205	EMP(V4)b	Soil3	Soil3|EMP(V4)b	Mycoplasma neurolyticum
0.0002	EMP(V4)b	Soil3	Soil3|EMP(V4)b	Rickettsiales endosymbiont of Stachyamoeba lipophora
0.0002	EMP(V4)b	Soil3	Soil3|EMP(V4)b	Paraburkholderia sp. PGU19
0.0002	EMP(V4)b	Soil3	Soil3|EMP(V4)b	Pigmentiphaga sp. H8
0.0002	EMP(V4)b	Soil3	Soil3|EMP(V4)b	Virgibacillus sp. MSP4-1
0.0002	EMP(V4)b	Soil3	Soil3|EMP(V4)b	Streptomyces globosus
0.0002	EMP(V4)b	Soil3	Soil3|EMP(V4)b	Allopseudarcicella aquatilis
0.0002	EMP(V4)b	Soil3	Soil3|EMP(V4)b	Candidatus Protochlamydia amoebophila
0.000195	EMP(V4)b	Soil3	Soil3|EMP(V4)b	Paenibacillus chitinolyticus
0.000195	EMP(V4)b	Soil3	Soil3|EMP(V4)b	Arsenophonus endosymbiont of Aleurodicus dispersus
0.000195	EMP(V4)b	Soil3	Soil3|EMP(V4)b	Pectobacterium parmentieri
0.000195	EMP(V4)b	Soil3	Soil3|EMP(V4)b	Nocardioides sp. SB3-45
0.000195	EMP(V4)b	Soil3	Soil3|EMP(V4)b	Paenibacillus barcinonensis
0.000195	EMP(V4)b	Soil3	Soil3|EMP(V4)b	Candidatus AquiluNo sp. UB-MaderosW2red
0.00019	EMP(V4)b	Soil3	Soil3|EMP(V4)b	Legionella sainthelensi
0.00019	EMP(V4)b	Soil3	Soil3|EMP(V4)b	Stackebrandtia Nossauensis
0.00019	EMP(V4)b	Soil3	Soil3|EMP(V4)b	IgNovibacterium album
0.00019	EMP(V4)b	Soil3	Soil3|EMP(V4)b	Niveispirillum cyanobacteriorum
0.00019	EMP(V4)b	Soil3	Soil3|EMP(V4)b	Bacillus atrophaeus
0.000185	EMP(V4)b	Soil3	Soil3|EMP(V4)b	Aneurinibacillus sp. XH2
0.000185	EMP(V4)b	Soil3	Soil3|EMP(V4)b	Desulfobacula toluolica
0.000185	EMP(V4)b	Soil3	Soil3|EMP(V4)b	ANoerostipes caccae
0.000185	EMP(V4)b	Soil3	Soil3|EMP(V4)b	Actinotignum schaalii
0.000185	EMP(V4)b	Soil3	Soil3|EMP(V4)b	Neorhizobium sp. NCHU2750
0.000185	EMP(V4)b	Soil3	Soil3|EMP(V4)b	Lysobacter sp. CW239
0.000185	EMP(V4)b	Soil3	Soil3|EMP(V4)b	Brevibacillus sp. SCSIO 07484
0.000185	EMP(V4)b	Soil3	Soil3|EMP(V4)b	Nocardioides seonyuensis
0.000185	EMP(V4)b	Soil3	Soil3|EMP(V4)b	Parvibaculum lavamentivorans
0.000185	EMP(V4)b	Soil3	Soil3|EMP(V4)b	Candidatus AquiluNo sp. 15G-AUS-rot
0.00018	EMP(V4)b	Soil3	Soil3|EMP(V4)b	Lacunisphaera limnophila
0.00018	EMP(V4)b	Soil3	Soil3|EMP(V4)b	Ensifer adhaerens
0.00018	EMP(V4)b	Soil3	Soil3|EMP(V4)b	Paenibacillus stellifer
0.00018	EMP(V4)b	Soil3	Soil3|EMP(V4)b	Brochothrix thermosphacta
0.00018	EMP(V4)b	Soil3	Soil3|EMP(V4)b	Chloroflexus aurantiacus
0.00018	EMP(V4)b	Soil3	Soil3|EMP(V4)b	Akkermansia glycaniphila
0.00018	EMP(V4)b	Soil3	Soil3|EMP(V4)b	Leptospirillum ferrooxidans
0.000175	EMP(V4)b	Soil3	Soil3|EMP(V4)b	Alkaliphilus oremlandii
0.000175	EMP(V4)b	Soil3	Soil3|EMP(V4)b	Coprothermobacter proteolyticus
0.000175	EMP(V4)b	Soil3	Soil3|EMP(V4)b	Planktothrix agardhii
0.000175	EMP(V4)b	Soil3	Soil3|EMP(V4)b	Methylosinus trichosporium
0.000175	EMP(V4)b	Soil3	Soil3|EMP(V4)b	Clostridium intestiNole
0.000175	EMP(V4)b	Soil3	Soil3|EMP(V4)b	Hyphomicrobium sp. MC1
0.000175	EMP(V4)b	Soil3	Soil3|EMP(V4)b	Chelativorans sp. BNC1
0.000175	EMP(V4)b	Soil3	Soil3|EMP(V4)b	SolimoNos sp. K1W22B-7
0.000175	EMP(V4)b	Soil3	Soil3|EMP(V4)b	Agromyces sp. LHK192
0.000175	EMP(V4)b	Soil3	Soil3|EMP(V4)b	Pedobacter sp. CJ43
0.00017	EMP(V4)b	Soil3	Soil3|EMP(V4)b	Candidatus Walczuchella monophlebidarum
0.00017	EMP(V4)b	Soil3	Soil3|EMP(V4)b	Indioceanicola profundi
0.00017	EMP(V4)b	Soil3	Soil3|EMP(V4)b	Agromyces sp. KACC 19306
0.00017	EMP(V4)b	Soil3	Soil3|EMP(V4)b	Rothia Nosimurium
0.00017	EMP(V4)b	Soil3	Soil3|EMP(V4)b	Slackia heliotrinireducens
0.000165	EMP(V4)b	Soil3	Soil3|EMP(V4)b	Mucilaginibacter sp. PAMC 26640
0.000165	EMP(V4)b	Soil3	Soil3|EMP(V4)b	Nostoc edaphicum
0.000165	EMP(V4)b	Soil3	Soil3|EMP(V4)b	Flavobacterium arcticum
0.000165	EMP(V4)b	Soil3	Soil3|EMP(V4)b	Pseudopedobacter saltans
0.000165	EMP(V4)b	Soil3	Soil3|EMP(V4)b	HalomoNos sp. JS92-SW72
0.000165	EMP(V4)b	Soil3	Soil3|EMP(V4)b	Flavobacterium Nockdongense
0.00016	EMP(V4)b	Soil3	Soil3|EMP(V4)b	Clostridium botulinum
0.00016	EMP(V4)b	Soil3	Soil3|EMP(V4)b	BrevundimoNos sp. Bb-A
0.00016	EMP(V4)b	Soil3	Soil3|EMP(V4)b	Enterobacteriaceae endosymbiont of DoNocia piscatrix
0.00016	EMP(V4)b	Soil3	Soil3|EMP(V4)b	PolaromoNos vacuolata
0.00016	EMP(V4)b	Soil3	Soil3|EMP(V4)b	Limosilactobacillus reuteri
0.00016	EMP(V4)b	Soil3	Soil3|EMP(V4)b	Halocella sp. SP3-1
0.00016	EMP(V4)b	Soil3	Soil3|EMP(V4)b	Acetohalobium arabaticum
0.00016	EMP(V4)b	Soil3	Soil3|EMP(V4)b	Algoriphagus machipongonensis
0.00016	EMP(V4)b	Soil3	Soil3|EMP(V4)b	Fibrobacter succinogenes
0.00016	EMP(V4)b	Soil3	Soil3|EMP(V4)b	Permianibacter aggregans
0.00016	EMP(V4)b	Soil3	Soil3|EMP(V4)b	Coxiella burnetii
0.00016	EMP(V4)b	Soil3	Soil3|EMP(V4)b	Terricaulis silvestris
0.00016	EMP(V4)b	Soil3	Soil3|EMP(V4)b	PolaromoNos Nophthalenivorans
0.00016	EMP(V4)b	Soil3	Soil3|EMP(V4)b	Peptoclostridium acidaminophilum
0.00016	EMP(V4)b	Soil3	Soil3|EMP(V4)b	Leucobacter denitrificans
0.00016	EMP(V4)b	Soil3	Soil3|EMP(V4)b	Tropheryma whipplei
0.00016	EMP(V4)b	Soil3	Soil3|EMP(V4)b	Nokamurella multipartita
0.00016	EMP(V4)b	Soil3	Soil3|EMP(V4)b	Tenuifilum thalassicum
0.00016	EMP(V4)b	Soil3	Soil3|EMP(V4)b	Rhodopirellula baltica
0.00016	EMP(V4)b	Soil3	Soil3|EMP(V4)b	LuteimoNos sp. YGD11-2
0.00016	EMP(V4)b	Soil3	Soil3|EMP(V4)b	Rubinisphaera brasiliensis
0.000155	EMP(V4)b	Soil3	Soil3|EMP(V4)b	Kribbella qitaiheensis
0.000155	EMP(V4)b	Soil3	Soil3|EMP(V4)b	Maricaulis maris
0.000155	EMP(V4)b	Soil3	Soil3|EMP(V4)b	Sedimenticola thiotaurini
0.000155	EMP(V4)b	Soil3	Soil3|EMP(V4)b	Paenibacillus sp. PAMC21692
0.000155	EMP(V4)b	Soil3	Soil3|EMP(V4)b	Paenibacillus guangzhouensis
0.00015	EMP(V4)b	Soil3	Soil3|EMP(V4)b	Rickettsia parkeri
0.00015	EMP(V4)b	Soil3	Soil3|EMP(V4)b	Bacillus amyloliquefaciens
0.00015	EMP(V4)b	Soil3	Soil3|EMP(V4)b	Ruminococcus champanellensis
0.00015	EMP(V4)b	Soil3	Soil3|EMP(V4)b	Mucilaginibacter sp. 14171R-50
0.00015	EMP(V4)b	Soil3	Soil3|EMP(V4)b	Brevefilum fermentans
0.00015	EMP(V4)b	Soil3	Soil3|EMP(V4)b	Pontivivens sp. MT2928
0.00015	EMP(V4)b	Soil3	Soil3|EMP(V4)b	Pontibacillus sp. HMF3514
0.00015	EMP(V4)b	Soil3	Soil3|EMP(V4)b	Herbinix luporum
0.00015	EMP(V4)b	Soil3	Soil3|EMP(V4)b	Acidimicrobium ferrooxidans
0.000145	EMP(V4)b	Soil3	Soil3|EMP(V4)b	Pasteurella multocida
0.000145	EMP(V4)b	Soil3	Soil3|EMP(V4)b	Jeongeupia sp. USM3
0.000145	EMP(V4)b	Soil3	Soil3|EMP(V4)b	Hymenobacter sp. BRD128
0.00014	EMP(V4)b	Soil3	Soil3|EMP(V4)b	Altererythrobacter sp. ZODW24
0.00014	EMP(V4)b	Soil3	Soil3|EMP(V4)b	Rhodospirillum rubrum
0.00014	EMP(V4)b	Soil3	Soil3|EMP(V4)b	Flavobacterium commune
0.00014	EMP(V4)b	Soil3	Soil3|EMP(V4)b	Phenylobacterium zucineum
0.00014	EMP(V4)b	Soil3	Soil3|EMP(V4)b	Candidatus Sodalis pierantonius
0.00014	EMP(V4)b	Soil3	Soil3|EMP(V4)b	LuteimoNos sp. MC1825
0.00014	EMP(V4)b	Soil3	Soil3|EMP(V4)b	CollimoNos fungivorans
0.00014	EMP(V4)b	Soil3	Soil3|EMP(V4)b	Melittangium boletus
0.00014	EMP(V4)b	Soil3	Soil3|EMP(V4)b	Bacillus safensis
0.00014	EMP(V4)b	Soil3	Soil3|EMP(V4)b	Paenibacillus baekrokdamisoli
0.00014	EMP(V4)b	Soil3	Soil3|EMP(V4)b	Brevibacillus laterosporus
0.00014	EMP(V4)b	Soil3	Soil3|EMP(V4)b	PaenisporosarciNo antarctica
0.00014	EMP(V4)b	Soil3	Soil3|EMP(V4)b	CaloraNoerobacter azorensis
0.00014	EMP(V4)b	Soil3	Soil3|EMP(V4)b	Enterocloster clostridioformis
0.00014	EMP(V4)b	Soil3	Soil3|EMP(V4)b	Ruthenibacterium lactatiformans
0.00014	EMP(V4)b	Soil3	Soil3|EMP(V4)b	Hungateiclostridium saccincola
0.00014	EMP(V4)b	Soil3	Soil3|EMP(V4)b	Candidatus Syntrophocurvum alkaliphilum
0.00014	EMP(V4)b	Soil3	Soil3|EMP(V4)b	Nocardia sp. CS682
0.00014	EMP(V4)b	Soil3	Soil3|EMP(V4)b	Mycolicibacterium litorale
0.00014	EMP(V4)b	Soil3	Soil3|EMP(V4)b	Nocardioides anomalus
0.00014	EMP(V4)b	Soil3	Soil3|EMP(V4)b	Flavihumibacter sp. SB-02
0.00014	EMP(V4)b	Soil3	Soil3|EMP(V4)b	Planctomyces sp. SH-PL62
0.00014	EMP(V4)b	Soil3	Soil3|EMP(V4)b	Thiohalobacter thiocyaNoticus
0.00014	EMP(V4)b	Soil3	Soil3|EMP(V4)b	Vibrio sp. THAF191c
0.00014	EMP(V4)b	Soil3	Soil3|EMP(V4)b	Oceanobacillus iheyensis
0.00014	EMP(V4)b	Soil3	Soil3|EMP(V4)b	Terribacillus goriensis
0.00014	EMP(V4)b	Soil3	Soil3|EMP(V4)b	Tumebacillus avium
0.00014	EMP(V4)b	Soil3	Soil3|EMP(V4)b	Rhodococcus sp. MTM3W5.2
0.00014	EMP(V4)b	Soil3	Soil3|EMP(V4)b	Nocardioides dokdonensis
0.00014	EMP(V4)b	Soil3	Soil3|EMP(V4)b	Runella sp. SP2
0.00013	EMP(V4)b	Soil3	Soil3|EMP(V4)b	Limnochorda pilosa
0.00013	EMP(V4)b	Soil3	Soil3|EMP(V4)b	Sanguibacter keddieii
0.00013	EMP(V4)b	Soil3	Soil3|EMP(V4)b	Mycoplasma iowae
0.00013	EMP(V4)b	Soil3	Soil3|EMP(V4)b	Flavobacterium kingsejongi
0.00013	EMP(V4)b	Soil3	Soil3|EMP(V4)b	Noviherbaspirillum sp. UKPF54
0.00013	EMP(V4)b	Soil3	Soil3|EMP(V4)b	NitrosomoNos communis
0.00013	EMP(V4)b	Soil3	Soil3|EMP(V4)b	Desulfotomaculum nigrificans
0.00013	EMP(V4)b	Soil3	Soil3|EMP(V4)b	Pseudonocardia sp. Gen01
0.00013	EMP(V4)b	Soil3	Soil3|EMP(V4)b	Cylindrospermum stagNole
0.00013	EMP(V4)b	Soil3	Soil3|EMP(V4)b	Aquiflexum balticum
0.00012	EMP(V4)b	Soil3	Soil3|EMP(V4)b	Methyloligella sp. GL2
0.00012	EMP(V4)b	Soil3	Soil3|EMP(V4)b	Terasakiella sp. SH-1
0.00012	EMP(V4)b	Soil3	Soil3|EMP(V4)b	AureimoNos altamirensis
0.00012	EMP(V4)b	Soil3	Soil3|EMP(V4)b	SphingomoNos sp. MM-1
0.00012	EMP(V4)b	Soil3	Soil3|EMP(V4)b	Sphingopyxis sp. LPB0140
0.00012	EMP(V4)b	Soil3	Soil3|EMP(V4)b	Thalassospira indica
0.00012	EMP(V4)b	Soil3	Soil3|EMP(V4)b	Komagataeibacter xylinus
0.00012	EMP(V4)b	Soil3	Soil3|EMP(V4)b	Rhodovulum sp. P5
0.00012	EMP(V4)b	Soil3	Soil3|EMP(V4)b	Candidatus Nesciobacter abundans
0.00012	EMP(V4)b	Soil3	Soil3|EMP(V4)b	Dickeya solani
0.00012	EMP(V4)b	Soil3	Soil3|EMP(V4)b	Aerosticca soli
0.00012	EMP(V4)b	Soil3	Soil3|EMP(V4)b	Thermochromatium tepidum
0.00012	EMP(V4)b	Soil3	Soil3|EMP(V4)b	Tatlockia micdadei
0.00012	EMP(V4)b	Soil3	Soil3|EMP(V4)b	Candidatus Rickettsiella viridis
0.00012	EMP(V4)b	Soil3	Soil3|EMP(V4)b	Sulfuricaulis limicola
0.00012	EMP(V4)b	Soil3	Soil3|EMP(V4)b	Schlegelella thermodepolymerans
0.00012	EMP(V4)b	Soil3	Soil3|EMP(V4)b	Candidatus Profftella armatura
0.00012	EMP(V4)b	Soil3	Soil3|EMP(V4)b	Vulgatibacter incomptus
0.00012	EMP(V4)b	Soil3	Soil3|EMP(V4)b	Pelobacter sp. SFB93
0.00012	EMP(V4)b	Soil3	Soil3|EMP(V4)b	Anoxybacillus gonensis
0.00012	EMP(V4)b	Soil3	Soil3|EMP(V4)b	Paenibacillus bovis
0.00012	EMP(V4)b	Soil3	Soil3|EMP(V4)b	Desulfotomaculum ferrireducens
0.00012	EMP(V4)b	Soil3	Soil3|EMP(V4)b	Monoglobus pectinilyticus
0.00012	EMP(V4)b	Soil3	Soil3|EMP(V4)b	Sporomusa termitida
0.00012	EMP(V4)b	Soil3	Soil3|EMP(V4)b	Nesterenkonia sp. NBAIMH1
0.00012	EMP(V4)b	Soil3	Soil3|EMP(V4)b	Mycolicibacterium chitae
0.00012	EMP(V4)b	Soil3	Soil3|EMP(V4)b	Chitinophaga sp. XS-30
0.00012	EMP(V4)b	Soil3	Soil3|EMP(V4)b	Hymenobacter sp. DG01
0.00012	EMP(V4)b	Soil3	Soil3|EMP(V4)b	Flavobacterium sp. M31R6
0.00012	EMP(V4)b	Soil3	Soil3|EMP(V4)b	Flavobacterium branchiophilum
0.00012	EMP(V4)b	Soil3	Soil3|EMP(V4)b	Mucilaginibacter mallensis
0.00012	EMP(V4)b	Soil3	Soil3|EMP(V4)b	Labilibaculum antarcticum
0.00012	EMP(V4)b	Soil3	Soil3|EMP(V4)b	Sedimentisphaera cyanobacteriorum
0.00012	EMP(V4)b	Soil3	Soil3|EMP(V4)b	Nibricoccus aquaticus
0.00012	EMP(V4)b	Soil3	Soil3|EMP(V4)b	Deferribacter desulfuricans
0.00012	EMP(V4)b	Soil3	Soil3|EMP(V4)b	Marinobacterium sp. LSUCC0821
0.00012	EMP(V4)b	Soil3	Soil3|EMP(V4)b	Lysobacter enzymogenes
0.00012	EMP(V4)b	Soil3	Soil3|EMP(V4)b	Acinetobacter sp. 10FS3-1
0.00012	EMP(V4)b	Soil3	Soil3|EMP(V4)b	Hypericibacter terrae
0.00012	EMP(V4)b	Soil3	Soil3|EMP(V4)b	Desulfococcus multivorans
0.00012	EMP(V4)b	Soil3	Soil3|EMP(V4)b	Bacillus sp. X1(2014)
0.00012	EMP(V4)b	Soil3	Soil3|EMP(V4)b	Geobacillus thermocatenulatus
0.00012	EMP(V4)b	Soil3	Soil3|EMP(V4)b	Paenibacillus antarcticus
0.00012	EMP(V4)b	Soil3	Soil3|EMP(V4)b	Enterococcus cecorum
0.00012	EMP(V4)b	Soil3	Soil3|EMP(V4)b	Clostridium beijerinckii
0.00012	EMP(V4)b	Soil3	Soil3|EMP(V4)b	Symbiobacterium thermophilum
0.00012	EMP(V4)b	Soil3	Soil3|EMP(V4)b	Finegoldia magNo
0.00012	EMP(V4)b	Soil3	Soil3|EMP(V4)b	Nocardiopsis gilva
0.00012	EMP(V4)b	Soil3	Soil3|EMP(V4)b	Phoenicibacter congonensis
0.00012	EMP(V4)b	Soil3	Soil3|EMP(V4)b	Spiroplasma sp. TIUS-1
0.00012	EMP(V4)b	Soil3	Soil3|EMP(V4)b	Hymenobacter qilianensis
0.00012	EMP(V4)b	Soil3	Soil3|EMP(V4)b	Sedimentisphaera salicampi
0.00012	EMP(V4)b	Soil3	Soil3|EMP(V4)b	Candidatus Kuenenia stuttgartiensis
0.00012	EMP(V4)b	Soil3	Soil3|EMP(V4)b	Treponema brenNoborense
0.00012	EMP(V4)b	Soil3	Soil3|EMP(V4)b	Candidatus Nonosynbacter lyticus
0.07111	EMP(V4)b	Soil4	Soil4|EMP(V4)b	Oenococcus kitaharae
0.047585	EMP(V4)b	Soil4	Soil4|EMP(V4)b	Escherichia coli
0.031	EMP(V4)b	Soil4	Soil4|EMP(V4)b	Chloracidobacterium thermophilum
0.03056	EMP(V4)b	Soil4	Soil4|EMP(V4)b	Pseudorhodoplanes sinuspersici
0.02834	EMP(V4)b	Soil4	Soil4|EMP(V4)b	GemmatimoNos phototrophica
0.02802	EMP(V4)b	Soil4	Soil4|EMP(V4)b	Klebsiella pneumoniae
0.022835	EMP(V4)b	Soil4	Soil4|EMP(V4)b	Rubrobacter sp. SCSIO 52909
0.02277	EMP(V4)b	Soil4	Soil4|EMP(V4)b	Luteitalea pratensis
0.020425	EMP(V4)b	Soil4	Soil4|EMP(V4)b	Devosia sp. MC521
0.018205	EMP(V4)b	Soil4	Soil4|EMP(V4)b	Thermomicrobium roseum
0.016795	EMP(V4)b	Soil4	Soil4|EMP(V4)b	Roseiflexus castenholzii
0.014045	EMP(V4)b	Soil4	Soil4|EMP(V4)b	Paludibaculum fermentans
0.013265	EMP(V4)b	Soil4	Soil4|EMP(V4)b	Lancefieldella parvula
0.01238	EMP(V4)b	Soil4	Soil4|EMP(V4)b	Burkholderia pseudomallei
0.01193	EMP(V4)b	Soil4	Soil4|EMP(V4)b	Bacillus sp. Y1
0.01161	EMP(V4)b	Soil4	Soil4|EMP(V4)b	Chryseolinea soli
0.010875	EMP(V4)b	Soil4	Soil4|EMP(V4)b	Bacillus sp. 1NLA3E
0.010815	EMP(V4)b	Soil4	Soil4|EMP(V4)b	Mesorhizobium sp. Pch-S
0.01028	EMP(V4)b	Soil4	Soil4|EMP(V4)b	Roseimicrobium sp. ORNL1
0.0094	EMP(V4)b	Soil4	Soil4|EMP(V4)b	Nitrosospira briensis
0.00926	EMP(V4)b	Soil4	Soil4|EMP(V4)b	Opitutus terrae
0.00921	EMP(V4)b	Soil4	Soil4|EMP(V4)b	Devosia sp. A16
0.008215	EMP(V4)b	Soil4	Soil4|EMP(V4)b	Vitreoscilla sp. C1
0.008195	EMP(V4)b	Soil4	Soil4|EMP(V4)b	Ramlibacter tataouinensis
0.007755	EMP(V4)b	Soil4	Soil4|EMP(V4)b	Proteus mirabilis
0.007305	EMP(V4)b	Soil4	Soil4|EMP(V4)b	Sorangium cellulosum
0.0071	EMP(V4)b	Soil4	Soil4|EMP(V4)b	Verrucomicrobium sp. GAS474
0.00693	EMP(V4)b	Soil4	Soil4|EMP(V4)b	Metabacillus sp. KUDC1714
0.006765	EMP(V4)b	Soil4	Soil4|EMP(V4)b	Vibrio sp. THAF191d
0.00669	EMP(V4)b	Soil4	Soil4|EMP(V4)b	Devosia ginsengisoli
0.006615	EMP(V4)b	Soil4	Soil4|EMP(V4)b	Bacillus velezensis
0.00632	EMP(V4)b	Soil4	Soil4|EMP(V4)b	Sulfuritortus calidifontis
0.00627	EMP(V4)b	Soil4	Soil4|EMP(V4)b	Christensenella minuta
0.005935	EMP(V4)b	Soil4	Soil4|EMP(V4)b	Paenibacillus sp. BIHB4019
0.005795	EMP(V4)b	Soil4	Soil4|EMP(V4)b	Friedmanniella luteola
0.005765	EMP(V4)b	Soil4	Soil4|EMP(V4)b	Methylobacterium sp. DM1
0.005745	EMP(V4)b	Soil4	Soil4|EMP(V4)b	Candidatus Xiphinematobacter sp. Idaho Grape
0.005745	EMP(V4)b	Soil4	Soil4|EMP(V4)b	Defluviicoccus vanus
0.005605	EMP(V4)b	Soil4	Soil4|EMP(V4)b	Paraflavitalea soli
0.005285	EMP(V4)b	Soil4	Soil4|EMP(V4)b	Ehrlichia canis
0.005025	EMP(V4)b	Soil4	Soil4|EMP(V4)b	Streptomyces albidoflavus
0.004985	EMP(V4)b	Soil4	Soil4|EMP(V4)b	MicroluNotus sp. KUDC0627
0.004945	EMP(V4)b	Soil4	Soil4|EMP(V4)b	Skermanella pratensis
0.004735	EMP(V4)b	Soil4	Soil4|EMP(V4)b	Bremerella volcania
0.004665	EMP(V4)b	Soil4	Soil4|EMP(V4)b	Ornithobacterium rhinotracheale
0.004575	EMP(V4)b	Soil4	Soil4|EMP(V4)b	Pirellula staleyi
0.004525	EMP(V4)b	Soil4	Soil4|EMP(V4)b	Chitinophaga caeni
0.004525	EMP(V4)b	Soil4	Soil4|EMP(V4)b	Haematospirillum jordaniae
0.004425	EMP(V4)b	Soil4	Soil4|EMP(V4)b	Clostridium estertheticum
0.004215	EMP(V4)b	Soil4	Soil4|EMP(V4)b	Nitrospira japonica
0.004175	EMP(V4)b	Soil4	Soil4|EMP(V4)b	Bythopirellula goksoyri
0.004145	EMP(V4)b	Soil4	Soil4|EMP(V4)b	Egibacter rhizosphaerae
0.004135	EMP(V4)b	Soil4	Soil4|EMP(V4)b	Tepidiforma bonchosmolovskayae
0.004035	EMP(V4)b	Soil4	Soil4|EMP(V4)b	Actinomarinicola tropica
0.004015	EMP(V4)b	Soil4	Soil4|EMP(V4)b	Haliangium ochraceum
0.003845	EMP(V4)b	Soil4	Soil4|EMP(V4)b	Gemmatirosa kalamazoonesis
0.003665	EMP(V4)b	Soil4	Soil4|EMP(V4)b	LuteimoNos sp. YGD11-2
0.003645	EMP(V4)b	Soil4	Soil4|EMP(V4)b	Steroidobacter denitrificans
0.00351	EMP(V4)b	Soil4	Soil4|EMP(V4)b	Thauera hydrothermalis
0.003435	EMP(V4)b	Soil4	Soil4|EMP(V4)b	Xanthobacter autotrophicus
0.003425	EMP(V4)b	Soil4	Soil4|EMP(V4)b	Hyphomicrobium denitrificans
0.00341	EMP(V4)b	Soil4	Soil4|EMP(V4)b	Rhodanobacter denitrificans
0.00341	EMP(V4)b	Soil4	Soil4|EMP(V4)b	SphingomoNos rhizophila
0.003405	EMP(V4)b	Soil4	Soil4|EMP(V4)b	RhodopseudomoNos palustris
0.003345	EMP(V4)b	Soil4	Soil4|EMP(V4)b	Erythrobacter atlanticus
0.00306	EMP(V4)b	Soil4	Soil4|EMP(V4)b	Peribacillus butanolivorans
0.00305	EMP(V4)b	Soil4	Soil4|EMP(V4)b	Singulisphaera acidiphila
0.00303	EMP(V4)b	Soil4	Soil4|EMP(V4)b	Labilithrix luteola
0.00295	EMP(V4)b	Soil4	Soil4|EMP(V4)b	Nitrospirillum amazonense
0.00292	EMP(V4)b	Soil4	Soil4|EMP(V4)b	Paenibacillus crassostreae
0.00291	EMP(V4)b	Soil4	Soil4|EMP(V4)b	Planctomyces sp. SH-PL14
0.00273	EMP(V4)b	Soil4	Soil4|EMP(V4)b	Nitrospira defluvii
0.00264	EMP(V4)b	Soil4	Soil4|EMP(V4)b	Paraburkholderia sp. PGU19
0.0025	EMP(V4)b	Soil4	Soil4|EMP(V4)b	Halobacteriovorax sp. BALOs_7
0.0025	EMP(V4)b	Soil4	Soil4|EMP(V4)b	Candidatus Solibacter usitatus
0.002495	EMP(V4)b	Soil4	Soil4|EMP(V4)b	Bacillus thermoamylovorans
0.00247	EMP(V4)b	Soil4	Soil4|EMP(V4)b	Aquicella siphonis
0.00243	EMP(V4)b	Soil4	Soil4|EMP(V4)b	Hyphomicrobium nitrativorans
0.00242	EMP(V4)b	Soil4	Soil4|EMP(V4)b	Rhodoplanes sp. Z2-YC6860
0.00241	EMP(V4)b	Soil4	Soil4|EMP(V4)b	Pseudonocardia dioxanivorans
0.00239	EMP(V4)b	Soil4	Soil4|EMP(V4)b	Arsenophonus Nosoniae
0.00224	EMP(V4)b	Soil4	Soil4|EMP(V4)b	Paludibacter propionicigenes
0.00224	EMP(V4)b	Soil4	Soil4|EMP(V4)b	Staphylococcus epidermidis
0.00224	EMP(V4)b	Soil4	Soil4|EMP(V4)b	Rhodocytophaga sp. 172606-1
0.002155	EMP(V4)b	Soil4	Soil4|EMP(V4)b	Bacillus anthracis
0.00215	EMP(V4)b	Soil4	Soil4|EMP(V4)b	Sulfuriflexus mobilis
0.00212	EMP(V4)b	Soil4	Soil4|EMP(V4)b	Thermobaculum terrenum
0.002105	EMP(V4)b	Soil4	Soil4|EMP(V4)b	Peptoniphilus harei
0.002055	EMP(V4)b	Soil4	Soil4|EMP(V4)b	Immundisolibacter cernigliae
0.002055	EMP(V4)b	Soil4	Soil4|EMP(V4)b	Sulfuritalea hydrogenivorans
0.001995	EMP(V4)b	Soil4	Soil4|EMP(V4)b	ANoerolinea sp. 'rifampicinis'
0.001985	EMP(V4)b	Soil4	Soil4|EMP(V4)b	Desulfosporosinus meridiei
0.001965	EMP(V4)b	Soil4	Soil4|EMP(V4)b	Pirellula sp. SH-Sr6A
0.001955	EMP(V4)b	Soil4	Soil4|EMP(V4)b	AlienimoNos californiensis
0.001935	EMP(V4)b	Soil4	Soil4|EMP(V4)b	Lichenihabitans psoromatis
0.001935	EMP(V4)b	Soil4	Soil4|EMP(V4)b	Labrys sp. KNU-23
0.001915	EMP(V4)b	Soil4	Soil4|EMP(V4)b	PontimoNos salivibrio
0.001885	EMP(V4)b	Soil4	Soil4|EMP(V4)b	Anoxybacillus amylolyticus
0.001885	EMP(V4)b	Soil4	Soil4|EMP(V4)b	Staphylospora mariNo
0.001875	EMP(V4)b	Soil4	Soil4|EMP(V4)b	Luteolibacter sp. G-1-1-1
0.001865	EMP(V4)b	Soil4	Soil4|EMP(V4)b	Rubrobacter xylanophilus
0.001845	EMP(V4)b	Soil4	Soil4|EMP(V4)b	Bacillus cereus
0.001815	EMP(V4)b	Soil4	Soil4|EMP(V4)b	Devosia sp. 1566
0.001815	EMP(V4)b	Soil4	Soil4|EMP(V4)b	Paenibacillus polymyxa
0.001815	EMP(V4)b	Soil4	Soil4|EMP(V4)b	Maritalea myrionectae
0.001775	EMP(V4)b	Soil4	Soil4|EMP(V4)b	Actinomadura amylolytica
0.001765	EMP(V4)b	Soil4	Soil4|EMP(V4)b	Candidatus Hodgkinia cicadicola
0.001755	EMP(V4)b	Soil4	Soil4|EMP(V4)b	Candidatus Koribacter versatilis
0.001745	EMP(V4)b	Soil4	Soil4|EMP(V4)b	Minicystis rosea
0.001715	EMP(V4)b	Soil4	Soil4|EMP(V4)b	Streptomyces tsukubensis
0.001705	EMP(V4)b	Soil4	Soil4|EMP(V4)b	FimbriimoNos ginsengisoli
0.001685	EMP(V4)b	Soil4	Soil4|EMP(V4)b	SphingomoNos sp. sand1-3
0.001665	EMP(V4)b	Soil4	Soil4|EMP(V4)b	Pedobacter sp. CJ43
0.001635	EMP(V4)b	Soil4	Soil4|EMP(V4)b	Staphylococcus capitis
0.001595	EMP(V4)b	Soil4	Soil4|EMP(V4)b	DehalogenimoNos lykanthroporepellens
0.001575	EMP(V4)b	Soil4	Soil4|EMP(V4)b	Lysinibacillus timonensis
0.001575	EMP(V4)b	Soil4	Soil4|EMP(V4)b	PusillimoNos sp. DMV24BSW_D
0.001565	EMP(V4)b	Soil4	Soil4|EMP(V4)b	Conexibacter woesei
0.001565	EMP(V4)b	Soil4	Soil4|EMP(V4)b	Cobetia sp. L2A1
0.001525	EMP(V4)b	Soil4	Soil4|EMP(V4)b	Legionella geestiaNo
0.001515	EMP(V4)b	Soil4	Soil4|EMP(V4)b	Gemmata obscuriglobus
0.001465	EMP(V4)b	Soil4	Soil4|EMP(V4)b	Tatlockia micdadei
0.001435	EMP(V4)b	Soil4	Soil4|EMP(V4)b	Verrucomicrobium spinosum
0.001415	EMP(V4)b	Soil4	Soil4|EMP(V4)b	Flavisolibacter sp. 17J28-1
0.001415	EMP(V4)b	Soil4	Soil4|EMP(V4)b	Basilea psittacipulmonis
0.001375	EMP(V4)b	Soil4	Soil4|EMP(V4)b	Neochlamydia sp. S13
0.001365	EMP(V4)b	Soil4	Soil4|EMP(V4)b	Phycisphaera mikurensis
0.001365	EMP(V4)b	Soil4	Soil4|EMP(V4)b	PseudomoNos aeruginosa
0.001355	EMP(V4)b	Soil4	Soil4|EMP(V4)b	Sphaerobacter thermophilus
0.001355	EMP(V4)b	Soil4	Soil4|EMP(V4)b	Mycobacterium noviomagense
0.001355	EMP(V4)b	Soil4	Soil4|EMP(V4)b	Hypericibacter adhaerens
0.001355	EMP(V4)b	Soil4	Soil4|EMP(V4)b	Candidatus Puniceispirillum marinum
0.001345	EMP(V4)b	Soil4	Soil4|EMP(V4)b	Laceyella sacchari
0.001325	EMP(V4)b	Soil4	Soil4|EMP(V4)b	Desulfarculus baarsii
0.001305	EMP(V4)b	Soil4	Soil4|EMP(V4)b	Pelolinea submariNo
0.001295	EMP(V4)b	Soil4	Soil4|EMP(V4)b	Megasphaera elsdenii
0.001295	EMP(V4)b	Soil4	Soil4|EMP(V4)b	Rhodococcus sp. X156
0.00128	EMP(V4)b	Soil4	Soil4|EMP(V4)b	Lacipirellula parvula
0.001275	EMP(V4)b	Soil4	Soil4|EMP(V4)b	Limnoglobus roseus
0.001265	EMP(V4)b	Soil4	Soil4|EMP(V4)b	Rhodococcus sp. SGAir0479
0.001245	EMP(V4)b	Soil4	Soil4|EMP(V4)b	Pedobacter cryoconitis
0.001215	EMP(V4)b	Soil4	Soil4|EMP(V4)b	Candidatus Babela massiliensis
0.001205	EMP(V4)b	Soil4	Soil4|EMP(V4)b	Legionella waltersii
0.001155	EMP(V4)b	Soil4	Soil4|EMP(V4)b	Caldilinea aerophila
0.00115	EMP(V4)b	Soil4	Soil4|EMP(V4)b	Paraoceanicella profunda
0.001145	EMP(V4)b	Soil4	Soil4|EMP(V4)b	Nitrobacter hamburgensis
0.00113	EMP(V4)b	Soil4	Soil4|EMP(V4)b	Flavobacterium Nockdongense
0.00113	EMP(V4)b	Soil4	Soil4|EMP(V4)b	Clostridioides difficile
0.0011	EMP(V4)b	Soil4	Soil4|EMP(V4)b	Psychrobacillus glaciei
0.0011	EMP(V4)b	Soil4	Soil4|EMP(V4)b	Brucella melitensis
0.001085	EMP(V4)b	Soil4	Soil4|EMP(V4)b	Thermoactinomyces vulgaris
0.00106	EMP(V4)b	Soil4	Soil4|EMP(V4)b	Bacteriovorax stolpii
0.00105	EMP(V4)b	Soil4	Soil4|EMP(V4)b	Anoxybacillus flavithermus
0.00105	EMP(V4)b	Soil4	Soil4|EMP(V4)b	Paraliobacillus sp. X-1125
0.00105	EMP(V4)b	Soil4	Soil4|EMP(V4)b	Streptococcus pyogenes
0.00104	EMP(V4)b	Soil4	Soil4|EMP(V4)b	Aneurinibacillus soli
0.00104	EMP(V4)b	Soil4	Soil4|EMP(V4)b	Lacibacter sp. S13-6-6
0.00102	EMP(V4)b	Soil4	Soil4|EMP(V4)b	Novibacillus thermophilus
0.001	EMP(V4)b	Soil4	Soil4|EMP(V4)b	Paenibacillus mucilaginosus
0.00099	EMP(V4)b	Soil4	Soil4|EMP(V4)b	Chondromyces crocatus
0.00099	EMP(V4)b	Soil4	Soil4|EMP(V4)b	PseudomoNos sp. C27(2019)
0.00097	EMP(V4)b	Soil4	Soil4|EMP(V4)b	Sandaracinus amylolyticus
0.000965	EMP(V4)b	Soil4	Soil4|EMP(V4)b	Thermobispora bispora
0.00095	EMP(V4)b	Soil4	Soil4|EMP(V4)b	SphingomoNos lutea
0.00094	EMP(V4)b	Soil4	Soil4|EMP(V4)b	Stella humosa
0.00094	EMP(V4)b	Soil4	Soil4|EMP(V4)b	Erythrobacter gangjinensis
0.00093	EMP(V4)b	Soil4	Soil4|EMP(V4)b	Aquicella lusitaNo
0.00093	EMP(V4)b	Soil4	Soil4|EMP(V4)b	Paenibacillus chitinolyticus
0.00091	EMP(V4)b	Soil4	Soil4|EMP(V4)b	Actinopolyspora erythraea
0.0009	EMP(V4)b	Soil4	Soil4|EMP(V4)b	Salinibacter ruber
0.00089	EMP(V4)b	Soil4	Soil4|EMP(V4)b	Enterobacteriaceae endosymbiont of DoNocia tomentosa
0.00089	EMP(V4)b	Soil4	Soil4|EMP(V4)b	Thermus sp. CCB_US3_UF1
0.00089	EMP(V4)b	Soil4	Soil4|EMP(V4)b	Salmonella enterica
0.00088	EMP(V4)b	Soil4	Soil4|EMP(V4)b	Oligotropha carboxidovorans
0.00088	EMP(V4)b	Soil4	Soil4|EMP(V4)b	Nitrospira moscoviensis
0.00087	EMP(V4)b	Soil4	Soil4|EMP(V4)b	Truepera radiovictrix
0.00086	EMP(V4)b	Soil4	Soil4|EMP(V4)b	Paraburkholderia sp. DHF22
0.00086	EMP(V4)b	Soil4	Soil4|EMP(V4)b	Flavobacterium kingsejongi
0.00084	EMP(V4)b	Soil4	Soil4|EMP(V4)b	PaNocibacter ginsenosidivorans
0.00084	EMP(V4)b	Soil4	Soil4|EMP(V4)b	Pajaroellobacter abortibovis
0.00084	EMP(V4)b	Soil4	Soil4|EMP(V4)b	SphingomoNos sp. AE3
0.00083	EMP(V4)b	Soil4	Soil4|EMP(V4)b	Romboutsia hominis
0.00081	EMP(V4)b	Soil4	Soil4|EMP(V4)b	Candidatus Promineofilum breve
0.0008	EMP(V4)b	Soil4	Soil4|EMP(V4)b	Bacillus thuringiensis
0.00078	EMP(V4)b	Soil4	Soil4|EMP(V4)b	ArenimoNos daejeonensis
0.00077	EMP(V4)b	Soil4	Soil4|EMP(V4)b	SphingomoNos sediminicola
0.00076	EMP(V4)b	Soil4	Soil4|EMP(V4)b	Turicibacter sanguinis
0.00076	EMP(V4)b	Soil4	Soil4|EMP(V4)b	Candidatus Nonopelagicus hibericus
0.00076	EMP(V4)b	Soil4	Soil4|EMP(V4)b	PseudomoNos sp. S-6-2
0.00075	EMP(V4)b	Soil4	Soil4|EMP(V4)b	Mycobacterium tuberculosis
0.00074	EMP(V4)b	Soil4	Soil4|EMP(V4)b	Tuwongella immobilis
0.00074	EMP(V4)b	Soil4	Soil4|EMP(V4)b	Castellaniella defragrans
0.00074	EMP(V4)b	Soil4	Soil4|EMP(V4)b	Saccharomonospora viridis
0.00074	EMP(V4)b	Soil4	Soil4|EMP(V4)b	Thermogutta terrifontis
0.00073	EMP(V4)b	Soil4	Soil4|EMP(V4)b	Clostridium intestiNole
0.00073	EMP(V4)b	Soil4	Soil4|EMP(V4)b	Nordella sp. HKS 07
0.00073	EMP(V4)b	Soil4	Soil4|EMP(V4)b	SphingomoNos daechungensis
0.00071	EMP(V4)b	Soil4	Soil4|EMP(V4)b	Hydrogenophilus thermoluteolus
[truncated: 33,895 more rows]
